# Supplementary material for: Two new Brazilian species of Loxosceles Heinecken & Lowe, 1832 with remarks on amazonica and rufescens groups (Araneae, Sicariidae)
Source: Zookeys. 2017 Apr 10;(667):67–94. doi: 10.3897/zookeys.667.11369 (PMC5523387; doi:10.3897/zookeys.667.11369)
Supplement: XML Treatment for Loxosceles amazonica [file zookeys.667.11369-treatment1.xml]

<!DOCTYPE tp:taxon-treatment
  PUBLIC "-//TaxonX//DTD Taxonomic Treatment Publishing DTD v0 20100105//EN" "tax-treatment-NSO.dtd">
<tp:taxon-treatment xmlns:tp="http://www.plazi.org/taxpub"><tp:treatment-meta><kwd-group><label>Taxon classification</label><kwd><named-content xmlns:xlink="http://www.w3.org/1999/xlink" content-type="kingdom">Animalia</named-content></kwd><kwd><named-content xmlns:xlink="http://www.w3.org/1999/xlink" content-type="order">Araneae</named-content></kwd><kwd><named-content xmlns:xlink="http://www.w3.org/1999/xlink" content-type="family">Sicariidae</named-content></kwd></kwd-group><mixed-citation publication-type="journal"><person-group><name><surname>Fukushima</surname><given-names>Caroline Sayuri</given-names></name><name><surname>de Andrade</surname><given-names>Rute Maria Gonçalves</given-names></name><name><surname>Bertani</surname><given-names>Rogério</given-names></name></person-group><article-title>Two new Brazilian species of <italic><tp:taxon-name><tp:taxon-name-part taxon-name-part-type="genus" reg="Loxosceles">Loxosceles</tp:taxon-name-part></tp:taxon-name></italic> Heinecken &amp; Lowe, 1832 with remarks on <italic><tp:taxon-name><tp:taxon-name-part taxon-name-part-type="species" reg="amazonica">amazonica</tp:taxon-name-part></tp:taxon-name></italic> and <italic><tp:taxon-name><tp:taxon-name-part taxon-name-part-type="species" reg="rufescens">rufescens</tp:taxon-name-part></tp:taxon-name></italic> groups (<tp:taxon-name><tp:taxon-name-part taxon-name-part-type="order">Araneae</tp:taxon-name-part></tp:taxon-name>, <tp:taxon-name><tp:taxon-name-part taxon-name-part-type="family">Sicariidae</tp:taxon-name-part></tp:taxon-name>)</article-title><source>Zookeys</source><day>10</day><month>4</month><year>2017</year><volume>2017</volume><issue>667</issue><fpage>67</fpage><lpage>94</lpage><pub-id pub-id-type="doi">10.3897/zookeys.667.11369</pub-id></mixed-citation></tp:treatment-meta><tp:nomenclature><tp:taxon-name>
            <tp:taxon-name-part taxon-name-part-type="genus" reg="Loxosceles">Loxosceles</tp:taxon-name-part>
            <tp:taxon-name-part taxon-name-part-type="species" reg="amazonica">amazonica</tp:taxon-name-part>
          </tp:taxon-name><tp:taxon-authority>Gertsch, 1967</tp:taxon-authority><xref ref-type="fig" rid="F1">Figs 1–6</xref><xref ref-type="fig" rid="F2">, 7–13</xref><xref ref-type="fig" rid="F3">, 14–17</xref><xref ref-type="fig" rid="F4">, 18–21</xref><xref ref-type="fig" rid="F5">, 22–25</xref><xref ref-type="fig" rid="F6">, 26–31</xref><xref ref-type="fig" rid="F7">, 32–35</xref><xref ref-type="fig" rid="F8">, 36–39</xref><xref ref-type="fig" rid="F9">, 40–47</xref><xref ref-type="fig" rid="F10">, 48–51</xref><xref ref-type="fig" rid="F19">, 78–79</xref><tp:nomenclature-citation-list><tp:nomenclature-citation><tp:taxon-name>
                <tp:taxon-name-part taxon-name-part-type="genus" reg="Loxosceles">Loxosceles</tp:taxon-name-part> <tp:taxon-name-part taxon-name-part-type="species" reg="amazonica">amazonica</tp:taxon-name-part></tp:taxon-name><comment>Gertsch, 1967: 143, pl. 4, figs 7−10, pl. 5, figs 6−7 (female holotype examined (<named-content xmlns:xlink="http://www.w3.org/1999/xlink" content-type="dwc:institutional_code" xlink:type="simple">AMNH</named-content>), Brazil, state of Mato Grosso, Santa Isabel, Araguaia river, Mato Grosso side, 15–25 July 1957, B. Malkin col., receptacles not in the vial); Lucas, Cardoso and Moraes 1986: 130, figs 3−4; <xref ref-type="bibr" rid="B5">Duncan et al. 2010</xref>: 241, fig. 3; <xref ref-type="bibr" rid="B24">World Spider Catalog 2016</xref>.</comment></tp:nomenclature-citation></tp:nomenclature-citation-list></tp:nomenclature><tp:treatment-sec sec-type="material" id="SECID0ETOAC"><title>Material examined</title><p>
            <bold>(Table <xref ref-type="table" rid="T3">3</xref>).</bold> BRAZIL: <italic>Piauí</italic>, Serra Branca, Parque Nacional Serra da Capivara, São Raimundo Nonato [<named-content xmlns:xlink="http://www.w3.org/1999/xlink" content-type="dwc:verbatimCoordinates" xlink:type="simple"><named-content content-type="geo-json" specific-use="{&#34;type&#34;:&#34;Point&#34;,&#34;coordinates&#34;:[-42.683333,-9.000000]}" id="NCID0EFPAC" xlink:type="simple">9°00'S, 42°41'W</named-content></named-content>], 1 male, 1 female and 11 immatures, R. M. Gonçalves Andrade col. (<named-content xmlns:xlink="http://www.w3.org/1999/xlink" content-type="dwc:institutional_code" xlink:type="simple">MNRJ</named-content> 6927); <italic>Rio Grande do Norte</italic>: Serra Negra do Norte, <abbrev xmlns:xlink="http://www.w3.org/1999/xlink" xlink:title="Ecological Station" id="ABBRID0ERPAC" xlink:type="simple">ESEC</abbrev> Seridó (<named-content xmlns:xlink="http://www.w3.org/1999/xlink" content-type="dwc:verbatimCoordinates" xlink:type="simple"><named-content content-type="geo-json" specific-use="{&#34;type&#34;:&#34;Point&#34;,&#34;coordinates&#34;:[-37.250000,-6.566667]}" id="NCID0EYPAC" xlink:type="simple">6°34'S, 37°15'W</named-content></named-content>), 2 females and 5 males, C. S. Fukushima, K. C. T. Riciluca and N. M. Gonçalves col., 14 March 2014, ref. Ser 8, 12, 2, 7, 9, 10, 33, respectively (<named-content xmlns:xlink="http://www.w3.org/1999/xlink" content-type="dwc:institutional_code" xlink:type="simple">MNRJ</named-content> 6928); 1 female, under tree bark, during the night, C. S. Fukushima col., 14 March 2014, ref. C28 (<named-content xmlns:xlink="http://www.w3.org/1999/xlink" content-type="dwc:institutional_code" xlink:type="simple">MNRJ</named-content> 6929); 1 female, C. S. Fukushima col., 14 March 2014, inside tree trunk, during the day, ref. C44 (<named-content xmlns:xlink="http://www.w3.org/1999/xlink" content-type="dwc:institutional_code" xlink:type="simple">MNRJ</named-content> 6930); 1 male, C. S. Fukushima col., 14 March 2014, ref. C41 (<named-content xmlns:xlink="http://www.w3.org/1999/xlink" content-type="dwc:institutional_code" xlink:type="simple">MNRJ</named-content> 7303); Açu, <abbrev xmlns:xlink="http://www.w3.org/1999/xlink" xlink:title="National Forest" id="ABBRID0ESAAE" xlink:type="simple">FLONA</abbrev> de Açu (<named-content xmlns:xlink="http://www.w3.org/1999/xlink" content-type="dwc:verbatimCoordinates" xlink:type="simple"><named-content content-type="geo-json" specific-use="{&#34;type&#34;:&#34;Point&#34;,&#34;coordinates&#34;:[-36.933333,-5.566667]}" id="NCID0EZAAE" xlink:type="simple">5°34'S, 36°56'W</named-content></named-content>), 1 female, under old house debris, during the night, L. Monteiro col., 30 October 2014, ref. L72 (<named-content xmlns:xlink="http://www.w3.org/1999/xlink" content-type="dwc:institutional_code" xlink:type="simple">MNRJ</named-content> 6931); 1 female, under tree bark, during the day, C. S. Fukushima col., 30 October 2014, ref. C599 (<named-content xmlns:xlink="http://www.w3.org/1999/xlink" content-type="dwc:institutional_code" xlink:type="simple">MNRJ</named-content> 6932); 1 female, near Carnaúba trees, during the day, K. C. T. Riciluca col., 26 March 2014, ref. K137 (<named-content xmlns:xlink="http://www.w3.org/1999/xlink" content-type="dwc:institutional_code" xlink:type="simple">MNRJ</named-content> 6933); 1 female, in a vacated old house during the night, C. S. Fukushima col., 23 March 2014, ref. C163 (<named-content xmlns:xlink="http://www.w3.org/1999/xlink" content-type="dwc:institutional_code" xlink:type="simple">MNRJ</named-content> 6934); 1 male, under roof tiles, C. S. Fukushima col., 23 March 2014, ref. C167g (<named-content xmlns:xlink="http://www.w3.org/1999/xlink" content-type="dwc:institutional_code" xlink:type="simple">MNRJ</named-content> 6935); 1 male, under roof tiles, C. S. Fukushima col., 23 March 2014, ref. C167o (<named-content xmlns:xlink="http://www.w3.org/1999/xlink" content-type="dwc:institutional_code" xlink:type="simple">MNRJ</named-content> 6936); 1 male, under roof tiles, C. S. Fukushima col., 30 October 2014, ref. C631 (<named-content xmlns:xlink="http://www.w3.org/1999/xlink" content-type="dwc:institutional_code" xlink:type="simple">MNRJ</named-content> 6937); 1 male, in fallen Carnaúba tree, during the night, N. M. Gonçalves col., 25 March 2014, ref. N186 (<named-content xmlns:xlink="http://www.w3.org/1999/xlink" content-type="dwc:institutional_code" xlink:type="simple">MNRJ</named-content> 6938); 1 male, under roof tiles, during the night, C. S. Fukushima col., 23 March 2014, ref. <!--PageBreak-->XXXI (<named-content xmlns:xlink="http://www.w3.org/1999/xlink" content-type="dwc:institutional_code" xlink:type="simple">MNRJ</named-content> 6939); 1 female, K. C. T. Riciluca col., March 2014, ref. K133 (<named-content xmlns:xlink="http://www.w3.org/1999/xlink" content-type="dwc:institutional_code" xlink:type="simple">MNRJ</named-content> 7305); Martins (<named-content xmlns:xlink="http://www.w3.org/1999/xlink" content-type="dwc:verbatimCoordinates" xlink:type="simple"><named-content content-type="geo-json" specific-use="{&#34;type&#34;:&#34;Point&#34;,&#34;coordinates&#34;:[-37.900000,-6.066667]}" id="NCID0EVCAE" xlink:type="simple">6°04'S, 37°54'W</named-content></named-content>), 1 female, Mirante-Casa de Pedra cave track, during the night, C. S. Fukushima col., 20 March 2014, ref. C144 (<named-content xmlns:xlink="http://www.w3.org/1999/xlink" content-type="dwc:institutional_code" xlink:type="simple">MNRJ</named-content> 6940); 1 female, near Casa de Pedra cave, during the day, N. M. Gonçalves col., 19 March 2014, ref. <!--PageBreak-->N81 (<named-content xmlns:xlink="http://www.w3.org/1999/xlink" content-type="dwc:institutional_code" xlink:type="simple">MNRJ</named-content> 6941); 1 female, Mirante-Casa de Pedra cave track, during the day, N. M. Gonçalves col., 20 March 2014, ref. N91 (<named-content xmlns:xlink="http://www.w3.org/1999/xlink" content-type="dwc:institutional_code" xlink:type="simple">MNRJ</named-content> 6942); 1 female, under fallen tree, near grange of Sr. Clesinho, during the day, A. P. L. Giupponi col., 23 October 2014, ref. A132 (<named-content xmlns:xlink="http://www.w3.org/1999/xlink" content-type="dwc:institutional_code" xlink:type="simple">MNRJ</named-content> 6943), 1 female, near Casa de Pedra cave, under rock, during <!--PageBreak-->the night, C. S. Fukushima col., 23 October 2014, ref. C495 (<named-content xmlns:xlink="http://www.w3.org/1999/xlink" content-type="dwc:institutional_code" xlink:type="simple">MNRJ</named-content> 6944); 1 male, in a ravine near Casa de Pedra cave, during the night, K. C. T. Riciluca col., 19 March 2014, ref. K59 (<named-content xmlns:xlink="http://www.w3.org/1999/xlink" content-type="dwc:institutional_code" xlink:type="simple">MNRJ</named-content> 6945); 1 male, near Casa de Pedra cave, during the day, C. S. Fukushima col., 19 March 2014, ref. C103 (<named-content xmlns:xlink="http://www.w3.org/1999/xlink" content-type="dwc:institutional_code" xlink:type="simple">MNRJ</named-content> 6946); 1 male, in a ravine, C. S. Fukushima col., 19 March 2014, ref. C116 (<named-content xmlns:xlink="http://www.w3.org/1999/xlink" content-type="dwc:institutional_code" xlink:type="simple">MNRJ</named-content> 6947); 1 female, near Casa de Pedra cave, C. S. Fukushima col., 23 October 2014, ref. C497; 1 male, Mirante-Casa de Pedra cave track, C. S. Fukushima col., 20 March 2014, ref. C148 (<named-content xmlns:xlink="http://www.w3.org/1999/xlink" content-type="dwc:institutional_code" xlink:type="simple">MNRJ</named-content> 7306); Macaíba, Escola Agrícola de Jundiaí (<named-content xmlns:xlink="http://www.w3.org/1999/xlink" content-type="dwc:verbatimCoordinates" xlink:type="simple"><named-content content-type="geo-json" specific-use="{&#34;type&#34;:&#34;Point&#34;,&#34;coordinates&#34;:[-35.350000,-5.883333]}" id="NCID0EOEAE" xlink:type="simple">5°53'S, 35°21'W</named-content></named-content>), 1 male (<named-content xmlns:xlink="http://www.w3.org/1999/xlink" content-type="dwc:institutional_code" xlink:type="simple">MNRJ</named-content> 6948) and 1 female (<named-content xmlns:xlink="http://www.w3.org/1999/xlink" content-type="dwc:institutional_code" xlink:type="simple">MNRJ</named-content> 6949), in a tree trunk during the night, C. S. Fukushima and W. Pes<!--PageBreak-->soa col., 13 September 2013 (ref. AV046, AV047, respectively); <italic>Ceará</italic>, Santa Quitéria (<named-content xmlns:xlink="http://www.w3.org/1999/xlink" content-type="dwc:verbatimCoordinates" xlink:type="simple"><named-content content-type="geo-json" specific-use="{&#34;type&#34;:&#34;Point&#34;,&#34;coordinates&#34;:[-40.150000,-4.316667]}" id="NCID0EEFAE" xlink:type="simple">4°19'S, 40°09'W</named-content></named-content>), 1 male and 1 immature male, D. R. Pedroso col., 3–12 February 2014 (<named-content xmlns:xlink="http://www.w3.org/1999/xlink" content-type="dwc:institutional_code" xlink:type="simple">MNRJ</named-content> 6950); 1 male, 1 female and 9 immatures, Gruta W13, SAD’69, Camp 1, F. Pellegatti &amp; D. R. Pedroso col., 3–13 February 2014 (<named-content xmlns:xlink="http://www.w3.org/1999/xlink" content-type="dwc:institutional_code" xlink:type="simple">MNRJ</named-content> 6952).</p></tp:treatment-sec><tp:treatment-sec sec-type="diagnosis" id="SECID0ETFAE"><title>Diagnosis.</title><p>Males of <italic><tp:taxon-name><tp:taxon-name-part taxon-name-part-type="genus" reg="Loxosceles">L.</tp:taxon-name-part> <tp:taxon-name-part taxon-name-part-type="species" reg="amazonica">amazonica</tp:taxon-name-part></tp:taxon-name></italic> resemble those of <italic><tp:taxon-name><tp:taxon-name-part taxon-name-part-type="genus" reg="Loxosceles">Loxosceles</tp:taxon-name-part> <tp:taxon-name-part taxon-name-part-type="species" reg="rufescens">rufescens</tp:taxon-name-part></tp:taxon-name></italic>, <italic><tp:taxon-name><tp:taxon-name-part taxon-name-part-type="genus" reg="Loxosceles">Loxosceles</tp:taxon-name-part> <tp:taxon-name-part taxon-name-part-type="species" reg="bentejui">bentejui</tp:taxon-name-part></tp:taxon-name></italic> Planas &amp; Ribera, 2015, <italic><tp:taxon-name><tp:taxon-name-part taxon-name-part-type="genus" reg="Loxosceles">Loxosceles</tp:taxon-name-part> <tp:taxon-name-part taxon-name-part-type="species" reg="foutadjalloni">foutadjalloni</tp:taxon-name-part></tp:taxon-name></italic> Millot, 1941, <italic><tp:taxon-name><tp:taxon-name-part taxon-name-part-type="genus" reg="Loxosceles">Loxosceles</tp:taxon-name-part> <tp:taxon-name-part taxon-name-part-type="species" reg="guayota">guayota</tp:taxon-name-part></tp:taxon-name></italic> Planas &amp; Ribera, 2015, <italic><tp:taxon-name><tp:taxon-name-part taxon-name-part-type="genus" reg="Loxosceles">Loxosceles</tp:taxon-name-part> <tp:taxon-name-part taxon-name-part-type="species" reg="hupalupa">hupalupa</tp:taxon-name-part></tp:taxon-name></italic> Planas &amp; Ribera, 2015, <italic><tp:taxon-name><tp:taxon-name-part taxon-name-part-type="genus" reg="Loxosceles">Loxosceles</tp:taxon-name-part> <tp:taxon-name-part taxon-name-part-type="species" reg="lacta">lacta</tp:taxon-name-part></tp:taxon-name></italic> Wang, 1994, <italic><tp:taxon-name><tp:taxon-name-part taxon-name-part-type="genus" reg="Loxosceles">Loxosceles</tp:taxon-name-part> <tp:taxon-name-part taxon-name-part-type="species" reg="mahan">mahan</tp:taxon-name-part></tp:taxon-name></italic> Planas &amp; Ribera, 2015, <italic><tp:taxon-name><tp:taxon-name-part taxon-name-part-type="genus" reg="Loxosceles">Loxosceles</tp:taxon-name-part> <tp:taxon-name-part taxon-name-part-type="species" reg="tazarte">tazarte</tp:taxon-name-part></tp:taxon-name></italic> Planas &amp; Ribera, 2015, <italic><tp:taxon-name><tp:taxon-name-part taxon-name-part-type="genus" reg="Loxosceles">Loxosceles</tp:taxon-name-part> <tp:taxon-name-part taxon-name-part-type="species" reg="tibicena">tibicena</tp:taxon-name-part></tp:taxon-name></italic> Planas &amp; Ribera, 2015, <italic><tp:taxon-name><tp:taxon-name-part taxon-name-part-type="genus" reg="Loxosceles">Loxosceles</tp:taxon-name-part> <tp:taxon-name-part taxon-name-part-type="species" reg="willianilsoni">willianilsoni</tp:taxon-name-part></tp:taxon-name></italic> sp. n., and <italic><tp:taxon-name><tp:taxon-name-part taxon-name-part-type="genus" reg="Loxosceles">Loxosceles</tp:taxon-name-part> <tp:taxon-name-part taxon-name-part-type="species" reg="muriciensis">muriciensis</tp:taxon-name-part></tp:taxon-name></italic> sp. n. by incrassated palpal tibia, longer than cymbium (Figs <xref ref-type="fig" rid="F1">1–2</xref>). They differ from those of <italic><tp:taxon-name><tp:taxon-name-part taxon-name-part-type="genus" reg="Loxosceles">L.</tp:taxon-name-part> <tp:taxon-name-part taxon-name-part-type="species" reg="hupalupa">hupalupa</tp:taxon-name-part></tp:taxon-name></italic>, <italic><tp:taxon-name><tp:taxon-name-part taxon-name-part-type="genus" reg="Loxosceles">L.</tp:taxon-name-part> <tp:taxon-name-part taxon-name-part-type="species" reg="mahan">mahan</tp:taxon-name-part></tp:taxon-name></italic> and <italic><tp:taxon-name><tp:taxon-name-part taxon-name-part-type="genus" reg="Loxosceles">L.</tp:taxon-name-part> <tp:taxon-name-part taxon-name-part-type="species" reg="tazarte">tazarte</tp:taxon-name-part></tp:taxon-name></italic> by having shorter embolus (Figs <xref ref-type="fig" rid="F1">1–2</xref>), and entire pars cephalica as well as carapace border dark brown (Fig. <xref ref-type="fig" rid="F3">14</xref>), best seen in live specimens. From those of <italic><tp:taxon-name><tp:taxon-name-part taxon-name-part-type="genus" reg="Loxosceles">L.</tp:taxon-name-part> <tp:taxon-name-part taxon-name-part-type="species" reg="rufescens">rufescens</tp:taxon-name-part></tp:taxon-name></italic>, <italic><tp:taxon-name><tp:taxon-name-part taxon-name-part-type="genus" reg="Loxosceles">L.</tp:taxon-name-part> <tp:taxon-name-part taxon-name-part-type="species" reg="bentejui">bentejui</tp:taxon-name-part></tp:taxon-name></italic>, <italic><tp:taxon-name><tp:taxon-name-part taxon-name-part-type="genus" reg="Loxosceles">L.</tp:taxon-name-part> <tp:taxon-name-part taxon-name-part-type="species" reg="foutadjalloni">foutadjalloni</tp:taxon-name-part></tp:taxon-name></italic>, <italic><tp:taxon-name><tp:taxon-name-part taxon-name-part-type="genus" reg="Loxosceles">L.</tp:taxon-name-part> <tp:taxon-name-part taxon-name-part-type="species" reg="guayota">guayota</tp:taxon-name-part></tp:taxon-name></italic>, <italic><tp:taxon-name><tp:taxon-name-part taxon-name-part-type="genus" reg="Loxosceles">L.</tp:taxon-name-part> <tp:taxon-name-part taxon-name-part-type="species" reg="lacta">lacta</tp:taxon-name-part></tp:taxon-name></italic>, <italic><tp:taxon-name><tp:taxon-name-part taxon-name-part-type="genus" reg="Loxosceles">L.</tp:taxon-name-part> <tp:taxon-name-part taxon-name-part-type="species" reg="tibicena">tibicena</tp:taxon-name-part></tp:taxon-name></italic>, <italic><tp:taxon-name><tp:taxon-name-part taxon-name-part-type="genus" reg="Loxosceles">L.</tp:taxon-name-part> <tp:taxon-name-part taxon-name-part-type="species" reg="willianilsoni">willianilsoni</tp:taxon-name-part></tp:taxon-name></italic> sp. n. and <italic><tp:taxon-name><tp:taxon-name-part taxon-name-part-type="genus" reg="Loxosceles">L.</tp:taxon-name-part> <tp:taxon-name-part taxon-name-part-type="species" reg="muriciensis">muriciensis</tp:taxon-name-part></tp:taxon-name></italic> sp. n., they can be distinguished by having embolus with a mild retrolateral curvature along its length (Fig. <xref ref-type="fig" rid="F2">11</xref>). Females of <italic><tp:taxon-name><tp:taxon-name-part taxon-name-part-type="genus" reg="Loxosceles">L.</tp:taxon-name-part> <tp:taxon-name-part taxon-name-part-type="species" reg="amazonica">amazonica</tp:taxon-name-part></tp:taxon-name></italic> resemble those of <italic><tp:taxon-name><tp:taxon-name-part taxon-name-part-type="genus" reg="Loxosceles">L.</tp:taxon-name-part> <tp:taxon-name-part taxon-name-part-type="species" reg="rufescens">rufescens</tp:taxon-name-part></tp:taxon-name></italic>, <italic><tp:taxon-name><tp:taxon-name-part taxon-name-part-type="genus" reg="Loxosceles">L.</tp:taxon-name-part> <tp:taxon-name-part taxon-name-part-type="species" reg="bentejui">bentejui</tp:taxon-name-part></tp:taxon-name></italic>, <italic><tp:taxon-name><tp:taxon-name-part taxon-name-part-type="genus" reg="Loxosceles">L.</tp:taxon-name-part> <tp:taxon-name-part taxon-name-part-type="species" reg="foutadjalloni">foutadjalloni</tp:taxon-name-part></tp:taxon-name></italic>, <italic><tp:taxon-name><tp:taxon-name-part taxon-name-part-type="genus" reg="Loxosceles">L.</tp:taxon-name-part> <tp:taxon-name-part taxon-name-part-type="species" reg="hupalupa">hupalupa</tp:taxon-name-part></tp:taxon-name></italic>, <italic><tp:taxon-name><tp:taxon-name-part taxon-name-part-type="genus" reg="Loxosceles">L.</tp:taxon-name-part> <tp:taxon-name-part taxon-name-part-type="species" reg="lacta">lacta</tp:taxon-name-part></tp:taxon-name></italic>, <italic><tp:taxon-name><tp:taxon-name-part taxon-name-part-type="genus" reg="Loxosceles">L.</tp:taxon-name-part> <tp:taxon-name-part taxon-name-part-type="species" reg="mahan">mahan</tp:taxon-name-part></tp:taxon-name></italic>, <italic><tp:taxon-name><tp:taxon-name-part taxon-name-part-type="genus" reg="Loxosceles">L.</tp:taxon-name-part> <tp:taxon-name-part taxon-name-part-type="species" reg="tazarte">tazarte</tp:taxon-name-part></tp:taxon-name></italic>, <italic><tp:taxon-name><tp:taxon-name-part taxon-name-part-type="genus" reg="Loxosceles">L.</tp:taxon-name-part> <tp:taxon-name-part taxon-name-part-type="species" reg="tibicena">tibicena</tp:taxon-name-part></tp:taxon-name></italic>, <italic><tp:taxon-name><tp:taxon-name-part taxon-name-part-type="genus" reg="Loxosceles">L.</tp:taxon-name-part> <tp:taxon-name-part taxon-name-part-type="species" reg="willianilsoni">willianilsoni</tp:taxon-name-part></tp:taxon-name></italic> sp. n. and <!--PageBreak--><italic><tp:taxon-name><tp:taxon-name-part taxon-name-part-type="genus" reg="Loxosceles">L.</tp:taxon-name-part> <tp:taxon-name-part taxon-name-part-type="species" reg="muriciensis">muriciensis</tp:taxon-name-part></tp:taxon-name></italic> sp. n. by having spermathecae with large seminal receptacles and dark sclerotized lateral bands (Fig. <xref ref-type="fig" rid="F6">26</xref>). Females of <italic><tp:taxon-name><tp:taxon-name-part taxon-name-part-type="genus" reg="Loxosceles">L.</tp:taxon-name-part> <tp:taxon-name-part taxon-name-part-type="species" reg="amazonica">amazonica</tp:taxon-name-part></tp:taxon-name></italic> can be distinguished from all these species by a cluster of globular lobes on apex of seminal receptacles (Figs <xref ref-type="fig" rid="F6">26–31</xref>). Additionally, <italic><tp:taxon-name><tp:taxon-name-part taxon-name-part-type="genus" reg="Loxosceles">L.</tp:taxon-name-part> <tp:taxon-name-part taxon-name-part-type="species" reg="amazonica">amazonica</tp:taxon-name-part></tp:taxon-name></italic> males and females can be distinguished from <italic><tp:taxon-name><tp:taxon-name-part taxon-name-part-type="genus" reg="Loxosceles">L.</tp:taxon-name-part> <tp:taxon-name-part taxon-name-part-type="species" reg="mahan">mahan</tp:taxon-name-part></tp:taxon-name></italic>, <italic><tp:taxon-name><tp:taxon-name-part taxon-name-part-type="genus" reg="Loxosceles">L.</tp:taxon-name-part> <tp:taxon-name-part taxon-name-part-type="species" reg="tazarte">tazarte</tp:taxon-name-part></tp:taxon-name></italic>, <italic><tp:taxon-name><tp:taxon-name-part taxon-name-part-type="genus" reg="Loxosceles">L.</tp:taxon-name-part> <tp:taxon-name-part taxon-name-part-type="species" reg="bentejui">bentejui</tp:taxon-name-part></tp:taxon-name></italic>, <italic><tp:taxon-name><tp:taxon-name-part taxon-name-part-type="genus" reg="Loxosceles">L.</tp:taxon-name-part> <tp:taxon-name-part taxon-name-part-type="species" reg="guayota">guayota</tp:taxon-name-part></tp:taxon-name></italic>, <italic><tp:taxon-name><tp:taxon-name-part taxon-name-part-type="genus" reg="Loxosceles">L.</tp:taxon-name-part> <tp:taxon-name-part taxon-name-part-type="species" reg="tibicena">tibicena</tp:taxon-name-part></tp:taxon-name></italic> and <italic><tp:taxon-name><tp:taxon-name-part taxon-name-part-type="genus" reg="Loxosceles">L.</tp:taxon-name-part> <tp:taxon-name-part taxon-name-part-type="species" reg="hupalupa">hupalupa</tp:taxon-name-part></tp:taxon-name></italic> by lacking a conspicuous dark V-mark posteriorly on pars cephalica.</p></tp:treatment-sec><tp:treatment-sec sec-type="natural history" id="SECID0EAVAE"><title>Natural history.</title><p>Despite its specific epithet, <italic><tp:taxon-name><tp:taxon-name-part taxon-name-part-type="genus" reg="Loxosceles">L.</tp:taxon-name-part> <tp:taxon-name-part taxon-name-part-type="species" reg="amazonica">amazonica</tp:taxon-name-part></tp:taxon-name></italic> specimens were found in areas covered by caatinga (Figs <xref ref-type="fig" rid="F8">36</xref>–<xref ref-type="fig" rid="F9">47</xref>), a semi-arid vegetation found in northeastern Brazil (Fig. <xref ref-type="fig" rid="F19">78</xref>). At <abbrev xmlns:xlink="http://www.w3.org/1999/xlink" xlink:title="National Forest" id="ABBRID0E4VAE" xlink:type="simple">FLONA</abbrev> de Açu, specimens were found under rocks and tree bark, and also under or inside fallen trees, especially carnaúbas (<italic><tp:taxon-name><tp:taxon-name-part taxon-name-part-type="genus" reg="Copernicia">Copernicia</tp:taxon-name-part> <tp:taxon-name-part taxon-name-part-type="species" reg="prunifera">prunifera</tp:taxon-name-part></tp:taxon-name></italic> Miller) (Figs <xref ref-type="fig" rid="F8">36–39</xref>). They were also found at vacant old houses inside an area of conservation unit, and under house debris near the <abbrev xmlns:xlink="http://www.w3.org/1999/xlink" xlink:title="National Forest" id="ABBRID0EQWAE" xlink:type="simple">FLONA</abbrev>’s base.</p><p>The <abbrev xmlns:xlink="http://www.w3.org/1999/xlink" xlink:title="Ecological Station" id="ABBRID0EWWAE" xlink:type="simple">ESEC</abbrev> Seridó is located on a <italic>sui generis</italic> region of the state of Rio Grande do Norte characterized by a hyper-xerophilous, arboreal-shrubby caatinga, with irregular precipitation of 500 to 800 mm/year (<xref ref-type="bibr" rid="B22">Varella-Freire 2002</xref>). Specimens of <italic><tp:taxon-name><tp:taxon-name-part taxon-name-part-type="genus" reg="Loxosceles">L.</tp:taxon-name-part> <tp:taxon-name-part taxon-name-part-type="species" reg="amazonica">amazonica</tp:taxon-name-part></tp:taxon-name></italic> were found throughout different landscapes of the <abbrev xmlns:xlink="http://www.w3.org/1999/xlink" xlink:title="Ecological Station" id="ABBRID0ELXAE" xlink:type="simple">ESEC</abbrev> (Figs <xref ref-type="fig" rid="F9">40–43</xref>). They were found under rocks and tree bark in shaded areas (Fig. <xref ref-type="fig" rid="F9">44</xref>), inside termite nests (Fig. <xref ref-type="fig" rid="F9">47</xref>) or cracks of rocky outcrops (Fig. <xref ref-type="fig" rid="F9">45</xref>), under fallen trees (Fig. <xref ref-type="fig" rid="F9">46</xref>) or under house debris near <abbrev xmlns:xlink="http://www.w3.org/1999/xlink" xlink:title="Ecological Station" id="ABBRID0EDYAE" xlink:type="simple">ESEC</abbrev>’s base.</p><!--PageBreak--><!--PageBreak--><p>Specimens of <italic><tp:taxon-name><tp:taxon-name-part taxon-name-part-type="genus" reg="Loxosceles">L.</tp:taxon-name-part> <tp:taxon-name-part taxon-name-part-type="species" reg="amazonica">amazonica</tp:taxon-name-part></tp:taxon-name></italic> were also found in Martins, state of Rio Grande do Norte, “a brejo de altitude” region, i.e. an area covered by humid forest surrounded by arid caatinga (<xref ref-type="bibr" rid="B16">Pereira Filho and Montingelli 2011</xref>), usually over mountains and hillsides with an elevation of more than 500 m (<xref ref-type="bibr" rid="B18">Ruiz-Esparza 2009</xref>) and that receives more than 1,200 mm of orographic rains (Prado 2003, in <xref ref-type="bibr" rid="B18">Ruiz-Esparza 2009</xref>). We found specimens of <italic><tp:taxon-name><tp:taxon-name-part taxon-name-part-type="genus" reg="Loxosceles">L.</tp:taxon-name-part> <tp:taxon-name-part taxon-name-part-type="species" reg="amazonica">amazonica</tp:taxon-name-part></tp:taxon-name></italic> in ravines near the town (Fig. <xref ref-type="fig" rid="F10">48</xref>), in a trail on the top on the hill (Fig. <xref ref-type="fig" rid="F10">49</xref>) and under old house debris close to more humid and higher areas (about 700 m a.s.l.) (Fig. <xref ref-type="fig" rid="F10">50</xref>), as well as under rocks and tree bark near Casa de Pedra cave, in a lower region with caatinga vegetation (about 300 m a.s.l.) (Fig. <xref ref-type="fig" rid="F10">51</xref>). No specimens were found inside Casa de Pedra cave.</p></tp:treatment-sec><tp:treatment-sec sec-type="Spermatheca variation" id="SECID0E4ZAE"><title>Spermatheca variation</title><p>
            <bold>(see Fig. <xref ref-type="fig" rid="F19">79</xref>).</bold> Specimens vary in number and size of globular lobes on spermatheca apex and seminal receptacles proportions. Specimens from Martins and Macaíba in the State of Rio Grande do Norte (Figs <xref ref-type="fig" rid="F6">26</xref> and <xref ref-type="fig" rid="F6">31</xref>, respectively), São Raimundo Nonato, state of Piauí (Fig. <xref ref-type="fig" rid="F6">27</xref>) and Santa Quitéria, state of Ceará (Fig. <xref ref-type="fig" rid="F6">30</xref>) have three to six lobes in each spermatheca, more or less similar in size. The seminal receptacles of specimens of these areas are slightly short and trapezoid. On the other hand, specimens of <abbrev xmlns:xlink="http://www.w3.org/1999/xlink" xlink:title="Ecological Station" id="ABBRID0E11AE" xlink:type="simple">ESEC</abbrev> Seridó and <abbrev xmlns:xlink="http://www.w3.org/1999/xlink" xlink:title="National Forest" id="ABBRID0E51AE" xlink:type="simple">FLONA</abbrev> de Açu, both in the state <!--PageBreak-->of Rio Grande do Norte (Figs <xref ref-type="fig" rid="F6">28</xref> and <xref ref-type="fig" rid="F6">29</xref>, respectively) have four to five lobes, usually one of them larger than the others. The seminal receptacles are slightly longer, with a triangular shape.</p><p>It is not clear how these genitalic traits vary along the distribution of <italic><tp:taxon-name><tp:taxon-name-part taxon-name-part-type="genus" reg="Loxosceles">L.</tp:taxon-name-part> <tp:taxon-name-part taxon-name-part-type="species" reg="amazonica">amazonica</tp:taxon-name-part></tp:taxon-name></italic> or if these variations reflect a higher diversity in <italic><tp:taxon-name><tp:taxon-name-part taxon-name-part-type="species" reg="amazonica">amazonica</tp:taxon-name-part></tp:taxon-name></italic> lineage. Variation in the morphology of palps and spermatheca of other <italic><tp:taxon-name><tp:taxon-name-part taxon-name-part-type="genus" reg="Loxosceles">Loxosceles</tp:taxon-name-part></tp:taxon-name></italic> species has already been noted, such as in <italic><tp:taxon-name><tp:taxon-name-part taxon-name-part-type="genus" reg="Loxosceles">L.</tp:taxon-name-part> <tp:taxon-name-part taxon-name-part-type="species" reg="rufescens">rufescens</tp:taxon-name-part></tp:taxon-name></italic> (<xref ref-type="bibr" rid="B3">Brignoli 1969</xref>). However, <xref ref-type="bibr" rid="B5">Duncan et al. (2010)</xref> recovered a monophyletic group of specimens that morphologically resemble <italic><tp:taxon-name><tp:taxon-name-part taxon-name-part-type="genus" reg="Loxosceles">L.</tp:taxon-name-part> <tp:taxon-name-part taxon-name-part-type="species" reg="rufescens">rufescens</tp:taxon-name-part></tp:taxon-name></italic>, within which there are divergent clusters of specimens and populations, but with genetic <!--PageBreak-->distances high enough to be considered as cryptic species. In the same way, the slight morphological variations in <italic><tp:taxon-name><tp:taxon-name-part taxon-name-part-type="genus" reg="Loxosceles">L.</tp:taxon-name-part> <tp:taxon-name-part taxon-name-part-type="species" reg="amazonica">amazonica</tp:taxon-name-part></tp:taxon-name></italic> could correspond to separated species, only detectable through a molecular approach, which was beyond the scope of this study.</p><fig id="F1" position="float" orientation="portrait"><label>Figures 1–6.</label><caption><p>
          <italic><tp:taxon-name><tp:taxon-name-part taxon-name-part-type="genus" reg="Loxosceles">Loxosceles</tp:taxon-name-part> <tp:taxon-name-part taxon-name-part-type="species" reg="amazonica">amazonica</tp:taxon-name-part></tp:taxon-name></italic>, male palpal bulbs. <bold>1–2</bold> Serra Negra do Norte, <abbrev xmlns:xlink="http://www.w3.org/1999/xlink" xlink:title="Ecological Station" id="ABBRID0ECYBG" xlink:type="simple">ESEC</abbrev> Seridó, state of Rio Grande do Norte, Brazil (<named-content xmlns:xlink="http://www.w3.org/1999/xlink" content-type="dwc:institutional_code" xlink:type="simple">MNRJ</named-content> 6928, ref. Ser 7), left palp. <bold>1</bold> retrolateral <bold>2</bold> prolateral <bold>3–4</bold> Açu, <abbrev xmlns:xlink="http://www.w3.org/1999/xlink" xlink:title="National Forest" id="ABBRID0ERYBG" xlink:type="simple">FLONA</abbrev> de Açu, state of Rio Grande do Norte, Brazil (<named-content xmlns:xlink="http://www.w3.org/1999/xlink" content-type="dwc:institutional_code" xlink:type="simple">MNRJ</named-content> 6939), left palp <bold>3</bold> retrolateral <bold>4</bold> prolateral <bold>5–6</bold> Martins, state of Rio Grande do Norte, Brazil (<named-content xmlns:xlink="http://www.w3.org/1999/xlink" content-type="dwc:institutional_code" xlink:type="simple">MNRJ</named-content> 7306), right palp (mirrored) <bold>5</bold> retrolateral <bold>6</bold> prolateral. Scale bars: 1mm.</p></caption><graphic xmlns:xlink="http://www.w3.org/1999/xlink" xlink:href="zookeys-667-067-g001.jpg" position="float" orientation="portrait" xlink:type="simple" id="oo_130889.jpg"/></fig><fig id="F2" position="float" orientation="portrait"><label>Figures 7–13.</label><caption><p>
          <italic><tp:taxon-name><tp:taxon-name-part taxon-name-part-type="genus" reg="Loxosceles">Loxosceles</tp:taxon-name-part> <tp:taxon-name-part taxon-name-part-type="species" reg="amazonica">amazonica</tp:taxon-name-part></tp:taxon-name></italic>, male palpal bulbs, left palp. <bold>7–8</bold> Santa Quitéria, state of Ceará, Brazil (<named-content xmlns:xlink="http://www.w3.org/1999/xlink" content-type="dwc:institutional_code" xlink:type="simple">MNRJ</named-content> 6950) <bold>7</bold> retrolateral <bold>8</bold> prolateral <bold>9–10</bold> São Raimundo Nonato, state of Piauí, Brazil (<named-content xmlns:xlink="http://www.w3.org/1999/xlink" content-type="dwc:institutional_code" xlink:type="simple">MNRJ</named-content> 6927, ref. GSB11A-17) <bold>9</bold> retrolateral <bold>10</bold> prolateral. <bold>11–13</bold> dorsal <bold>11</bold> Açu, <abbrev xmlns:xlink="http://www.w3.org/1999/xlink" xlink:title="National Forest" id="ABBRID0E21BG" xlink:type="simple">FLONA</abbrev> de Açu, state of Rio Grande do Norte, Brazil (<named-content xmlns:xlink="http://www.w3.org/1999/xlink" content-type="dwc:institutional_code" xlink:type="simple">MNRJ</named-content> 6936) <bold>12</bold> Serra Negra do Norte, <abbrev xmlns:xlink="http://www.w3.org/1999/xlink" xlink:title="Ecological Station" id="ABBRID0EG2BG" xlink:type="simple">ESEC</abbrev> Seridó, state of Rio Grande do Norte, Brazil (<named-content xmlns:xlink="http://www.w3.org/1999/xlink" content-type="dwc:institutional_code" xlink:type="simple">MNRJ</named-content> 6928, ref. Ser 7) <bold>13</bold> Santa Quitéria, state of Ceará, Brazil (<named-content xmlns:xlink="http://www.w3.org/1999/xlink" content-type="dwc:institutional_code" xlink:type="simple">MNRJ</named-content> 6950). Scale bars: 1mm.</p></caption><graphic xmlns:xlink="http://www.w3.org/1999/xlink" xlink:href="zookeys-667-067-g002.jpg" position="float" orientation="portrait" xlink:type="simple" id="oo_130890.jpg"/></fig><fig id="F3" position="float" orientation="portrait"><label>Figures 14–17.</label><caption><p>
          <italic><tp:taxon-name><tp:taxon-name-part taxon-name-part-type="genus" reg="Loxosceles">Loxosceles</tp:taxon-name-part> <tp:taxon-name-part taxon-name-part-type="species" reg="amazonica">amazonica</tp:taxon-name-part></tp:taxon-name></italic>, male carapace. <bold>14–15</bold> Açu, <abbrev xmlns:xlink="http://www.w3.org/1999/xlink" xlink:title="National Forest" id="ABBRID0EQ3BG" xlink:type="simple">FLONA</abbrev> de Açu, state of Rio Grande do Norte, Brazil <bold>14</bold> <named-content xmlns:xlink="http://www.w3.org/1999/xlink" content-type="dwc:institutional_code" xlink:type="simple">MNRJ</named-content> 6935 <bold>15</bold> <named-content xmlns:xlink="http://www.w3.org/1999/xlink" content-type="dwc:institutional_code" xlink:type="simple">MNRJ</named-content> 6936 <bold>16</bold> Serra Negra do Norte, <abbrev xmlns:xlink="http://www.w3.org/1999/xlink" xlink:title="Ecological Station" id="ABBRID0EE4BG" xlink:type="simple">ESEC</abbrev> Seridó, state of Rio Grande do Norte, Brazil (<named-content xmlns:xlink="http://www.w3.org/1999/xlink" content-type="dwc:institutional_code" xlink:type="simple">MNRJ</named-content> 6928, ref. Ser 7) <bold>17</bold> Martins, state of Rio Grande do Norte, Brazil (<named-content xmlns:xlink="http://www.w3.org/1999/xlink" content-type="dwc:institutional_code" xlink:type="simple">MNRJ</named-content> 6947). Scale bars: 1mm.</p></caption><graphic xmlns:xlink="http://www.w3.org/1999/xlink" xlink:href="zookeys-667-067-g003.jpg" position="float" orientation="portrait" xlink:type="simple" id="oo_130891.jpg"/></fig><fig id="F4" position="float" orientation="portrait"><label>Figures 18–21.</label><caption><p>
          <italic><tp:taxon-name><tp:taxon-name-part taxon-name-part-type="genus" reg="Loxosceles">Loxosceles</tp:taxon-name-part> <tp:taxon-name-part taxon-name-part-type="species" reg="amazonica">amazonica</tp:taxon-name-part></tp:taxon-name></italic>, carapace. <bold>18–19</bold> Male <bold>18</bold> São Raimundo Nonato, state of Piauí, Brazil (<named-content xmlns:xlink="http://www.w3.org/1999/xlink" content-type="dwc:institutional_code" xlink:type="simple">MNRJ</named-content> 6927, ref. GSB11A-17) <bold>19</bold> Santa Quitéria, state of Ceará, Brazil (<named-content xmlns:xlink="http://www.w3.org/1999/xlink" content-type="dwc:institutional_code" xlink:type="simple">MNRJ</named-content> 6950) <bold>20–21</bold> Female <bold>20</bold> holotype, Santa Isabel, state of Mato Grosso, Brazil (<named-content xmlns:xlink="http://www.w3.org/1999/xlink" content-type="dwc:institutional_code" xlink:type="simple">AMNH</named-content>) <bold>21</bold> Açu, <abbrev xmlns:xlink="http://www.w3.org/1999/xlink" xlink:title="National Forest" id="ABBRID0EH6BG" xlink:type="simple">FLONA</abbrev> de Açu, state of Rio Grande do Norte, Brazil (<named-content xmlns:xlink="http://www.w3.org/1999/xlink" content-type="dwc:institutional_code" xlink:type="simple">MNRJ</named-content> 7305). Scale bars: 1mm.</p></caption><graphic xmlns:xlink="http://www.w3.org/1999/xlink" xlink:href="zookeys-667-067-g004.jpg" position="float" orientation="portrait" xlink:type="simple" id="oo_130892.jpg"/></fig><fig id="F5" position="float" orientation="portrait"><label>Figures 22–25.</label><caption><p>
          <italic><tp:taxon-name><tp:taxon-name-part taxon-name-part-type="genus" reg="Loxosceles">Loxosceles</tp:taxon-name-part> <tp:taxon-name-part taxon-name-part-type="species" reg="amazonica">amazonica</tp:taxon-name-part></tp:taxon-name></italic>, carapace, female. <bold>22</bold> Martins, state of Rio Grande do Norte, Brazil (<named-content xmlns:xlink="http://www.w3.org/1999/xlink" content-type="dwc:institutional_code" xlink:type="simple">MNRJ</named-content> 7304) <bold>23</bold> Serra Negra do Norte, <abbrev xmlns:xlink="http://www.w3.org/1999/xlink" xlink:title="Ecological Station" id="ABBRID0ESAAI" xlink:type="simple">ESEC</abbrev> Seridó, state of Rio Grande do Norte, Brazil (<named-content xmlns:xlink="http://www.w3.org/1999/xlink" content-type="dwc:institutional_code" xlink:type="simple">MNRJ</named-content> 6928, ref. Ser 8) <bold>24</bold> Santa Quitéria, state of Ceará, Brazil (<named-content xmlns:xlink="http://www.w3.org/1999/xlink" content-type="dwc:institutional_code" xlink:type="simple">MNRJ</named-content> 6952) <bold>25</bold> São Raimundo Nonato, state of Piauí, Brazil (<named-content xmlns:xlink="http://www.w3.org/1999/xlink" content-type="dwc:institutional_code" xlink:type="simple">MNRJ</named-content> 6927, ref. GSB11A-17). Scale bars: 1mm.</p></caption><graphic xmlns:xlink="http://www.w3.org/1999/xlink" xlink:href="zookeys-667-067-g005.jpg" position="float" orientation="portrait" xlink:type="simple" id="oo_130893.jpg"/></fig><fig id="F6" position="float" orientation="portrait"><label>Figures 26–31.</label><caption><p>
          <italic><tp:taxon-name><tp:taxon-name-part taxon-name-part-type="genus" reg="Loxosceles">Loxosceles</tp:taxon-name-part> <tp:taxon-name-part taxon-name-part-type="species" reg="amazonica">amazonica</tp:taxon-name-part></tp:taxon-name></italic>, seminal receptacles. <bold>26</bold> Martins, state of Rio Grande do Norte, Brazil (<named-content xmlns:xlink="http://www.w3.org/1999/xlink" content-type="dwc:institutional_code" xlink:type="simple">MNRJ</named-content> 6942) <bold>27</bold> São Raimundo Nonato, state of Piauí, Brazil (<named-content xmlns:xlink="http://www.w3.org/1999/xlink" content-type="dwc:institutional_code" xlink:type="simple">MNRJ</named-content> 6927, ref. GSB11A-17) <bold>28</bold> Serra Negra do Norte, <abbrev xmlns:xlink="http://www.w3.org/1999/xlink" xlink:title="Ecological Station" id="ABBRID0ERCAI" xlink:type="simple">ESEC</abbrev> Seridó, state of Rio Grande do Norte, Brazil (<named-content xmlns:xlink="http://www.w3.org/1999/xlink" content-type="dwc:institutional_code" xlink:type="simple">MNRJ</named-content> 6928, ref. Ser 8) <bold>29</bold> Açu, <abbrev xmlns:xlink="http://www.w3.org/1999/xlink" xlink:title="National Forest" id="ABBRID0E3CAI" xlink:type="simple">FLONA</abbrev> de Açu, state of Rio Grande do Norte, Brazil (<named-content xmlns:xlink="http://www.w3.org/1999/xlink" content-type="dwc:institutional_code" xlink:type="simple">MNRJ</named-content> 6931) <bold>30</bold> Santa Quitéria, state of Ceará, Brazil (<named-content xmlns:xlink="http://www.w3.org/1999/xlink" content-type="dwc:institutional_code" xlink:type="simple">MNRJ</named-content> 6952) <bold>31</bold> Macaíba, state of Rio Grande do Norte, Brazil (<named-content xmlns:xlink="http://www.w3.org/1999/xlink" content-type="dwc:institutional_code" xlink:type="simple">MNRJ</named-content> 6949). Scale bars: <bold>27–29</bold> 1 mm; <bold>26, 30–31</bold> 0.5 mm.</p></caption><graphic xmlns:xlink="http://www.w3.org/1999/xlink" xlink:href="zookeys-667-067-g006.jpg" position="float" orientation="portrait" xlink:type="simple" id="oo_130894.jpg"/></fig><fig id="F7" position="float" orientation="portrait"><label>Figures 32–35.</label><caption><p>
          <italic><tp:taxon-name><tp:taxon-name-part taxon-name-part-type="genus" reg="Loxosceles">Loxosceles</tp:taxon-name-part> <tp:taxon-name-part taxon-name-part-type="species" reg="amazonica">amazonica</tp:taxon-name-part></tp:taxon-name></italic>, habitus. <bold>32–34</bold> Female <bold>32</bold> Martins, state of Rio Grande do Norte, Brazil <bold>33</bold> Açu, <abbrev xmlns:xlink="http://www.w3.org/1999/xlink" xlink:title="National Forest" id="ABBRID0EVEAI" xlink:type="simple">FLONA</abbrev> de Açu, state of Rio Grande do Norte, Brazil <bold>34</bold> Macaíba, state of Rio Grande do Norte, Brazil <bold>35</bold> Male. Açu, <abbrev xmlns:xlink="http://www.w3.org/1999/xlink" xlink:title="National Forest" id="ABBRID0E4EAI" xlink:type="simple">FLONA</abbrev> de Açu, state of Rio Grande do Norte, Brazil (<named-content xmlns:xlink="http://www.w3.org/1999/xlink" content-type="dwc:institutional_code" xlink:type="simple">MNRJ</named-content> 6936). Photos C. S. Fukushima.</p></caption><graphic xmlns:xlink="http://www.w3.org/1999/xlink" xlink:href="zookeys-667-067-g007.jpg" position="float" orientation="portrait" xlink:type="simple" id="oo_130895.jpg"/></fig><fig id="F8" position="float" orientation="portrait"><label>Figures 36–39.</label><caption><p>
          <italic><tp:taxon-name><tp:taxon-name-part taxon-name-part-type="genus" reg="Loxosceles">Loxosceles</tp:taxon-name-part> <tp:taxon-name-part taxon-name-part-type="species" reg="amazonica">amazonica</tp:taxon-name-part></tp:taxon-name></italic> habitats in <abbrev xmlns:xlink="http://www.w3.org/1999/xlink" xlink:title="National Forest" id="ABBRID0E5FAI" xlink:type="simple">FLONA</abbrev> de Açu, Açu, state of Rio Grande do Norte, Brazil <bold>36</bold> Carnaúba trees <bold>37</bold> fallen Carnaúba tree, in detail web of <italic><tp:taxon-name><tp:taxon-name-part taxon-name-part-type="genus" reg="Loxosceles">L.</tp:taxon-name-part> <tp:taxon-name-part taxon-name-part-type="species" reg="amazonica">amazonica</tp:taxon-name-part></tp:taxon-name></italic> <bold>38</bold> caatinga vegetation in rainy season <bold>39</bold> caatinga vegetation in dry season. Photos C. S. Fukushima.</p></caption><graphic xmlns:xlink="http://www.w3.org/1999/xlink" xlink:href="zookeys-667-067-g008.jpg" position="float" orientation="portrait" xlink:type="simple" id="oo_130896.jpg"/></fig><fig id="F9" position="float" orientation="portrait"><label>Figures 40–47.</label><caption><p>
          <italic><tp:taxon-name><tp:taxon-name-part taxon-name-part-type="genus" reg="Loxosceles">Loxosceles</tp:taxon-name-part> <tp:taxon-name-part taxon-name-part-type="species" reg="amazonica">amazonica</tp:taxon-name-part></tp:taxon-name></italic> habitats in <abbrev xmlns:xlink="http://www.w3.org/1999/xlink" xlink:title="Ecological Station" id="ABBRID0ENHAI" xlink:type="simple">ESEC</abbrev> Seridó, Serra Negra do Norte, state of Rio Grande do Norte, Brazil. <bold>40</bold> large rocky outcrops <bold>41</bold> hyper-xerophilous, arboreal-shrubby caatinga in rainy season <bold>42</bold> dry temporary lagoon <bold>43</bold> grass areas over neosoil <bold>44</bold> fallen dead tree trunk in shaded area <bold>45</bold> small rocky outcrops <bold>46</bold> web of <italic><tp:taxon-name><tp:taxon-name-part taxon-name-part-type="genus" reg="Loxosceles">L.</tp:taxon-name-part> <tp:taxon-name-part taxon-name-part-type="species" reg="amazonica">amazonica</tp:taxon-name-part></tp:taxon-name></italic> inside rotten tree trunk <bold>47</bold> web of <italic><tp:taxon-name><tp:taxon-name-part taxon-name-part-type="genus" reg="Loxosceles">L.</tp:taxon-name-part> <tp:taxon-name-part taxon-name-part-type="species" reg="amazonica">amazonica</tp:taxon-name-part></tp:taxon-name></italic> inside termite nest. Photos C. S. Fukushima.</p></caption><graphic xmlns:xlink="http://www.w3.org/1999/xlink" xlink:href="zookeys-667-067-g009.jpg" position="float" orientation="portrait" xlink:type="simple" id="oo_130897.jpg"/></fig><fig id="F10" position="float" orientation="portrait"><label>Figures 48–51.</label><caption><p>
          <italic><tp:taxon-name><tp:taxon-name-part taxon-name-part-type="genus" reg="Loxosceles">Loxosceles</tp:taxon-name-part> <tp:taxon-name-part taxon-name-part-type="species" reg="amazonica">amazonica</tp:taxon-name-part></tp:taxon-name></italic> habitats in Martins, state of Rio Grande do Norte, Brazil <bold>48</bold> ravine in a humid area near town <bold>49</bold> under rocks at Mirante-Casa de Pedra cave trail <bold>50</bold> under debris of old house in rural area <bold>51</bold> in caatinga vegetation close to Casa de Pedra cave. Photos C. S. Fukushima.</p></caption><graphic xmlns:xlink="http://www.w3.org/1999/xlink" xlink:href="zookeys-667-067-g010.jpg" position="float" orientation="portrait" xlink:type="simple" id="oo_130898.jpg"/></fig></tp:treatment-sec><tp:treatment-sec><!--Section generated to contain objects referenced in tp:taxon-treatment.--><fig id="F19" position="float" orientation="portrait"><label>Figures 78–79.</label><caption><p>
          <bold>78</bold> Map showing records of <italic><tp:taxon-name><tp:taxon-name-part taxon-name-part-type="genus" reg="Loxosceles">L.</tp:taxon-name-part> <tp:taxon-name-part taxon-name-part-type="species" reg="amazonica">amazonica</tp:taxon-name-part></tp:taxon-name></italic>, <italic><tp:taxon-name><tp:taxon-name-part taxon-name-part-type="genus" reg="Loxosceles">L.</tp:taxon-name-part> <tp:taxon-name-part taxon-name-part-type="species" reg="willianilsoni">willianilsoni</tp:taxon-name-part></tp:taxon-name></italic> sp. n. and <italic><tp:taxon-name><tp:taxon-name-part taxon-name-part-type="genus" reg="Loxosceles">L.</tp:taxon-name-part> <tp:taxon-name-part taxon-name-part-type="species" reg="muriciensis">muriciensis</tp:taxon-name-part></tp:taxon-name></italic> sp. n. Area inside rectangle represented on Figure <xref ref-type="fig" rid="F19">79</xref>. Records of <italic><tp:taxon-name><tp:taxon-name-part taxon-name-part-type="genus" reg="Loxosceles">L.</tp:taxon-name-part> <tp:taxon-name-part taxon-name-part-type="species" reg="amazonica">amazonica</tp:taxon-name-part></tp:taxon-name></italic> include also those from <xref ref-type="bibr" rid="B1">Azevedo et al. (2014)</xref>, <xref ref-type="bibr" rid="B8">Gertsch (1967)</xref> and <xref ref-type="bibr" rid="B20">Silveira (2015)</xref>. <bold>79</bold> Expanded map showing the records of the illustrated specimens of <italic><tp:taxon-name><tp:taxon-name-part taxon-name-part-type="genus" reg="Loxosceles">L.</tp:taxon-name-part> <tp:taxon-name-part taxon-name-part-type="species" reg="amazonica">amazonica</tp:taxon-name-part></tp:taxon-name></italic>, <italic><tp:taxon-name><tp:taxon-name-part taxon-name-part-type="genus" reg="Loxosceles">L.</tp:taxon-name-part> <tp:taxon-name-part taxon-name-part-type="species" reg="willianilsoni">willianilsoni</tp:taxon-name-part></tp:taxon-name></italic> sp. n. and <italic><tp:taxon-name><tp:taxon-name-part taxon-name-part-type="genus" reg="Loxosceles">L.</tp:taxon-name-part> <tp:taxon-name-part taxon-name-part-type="species" reg="muriciensis">muriciensis</tp:taxon-name-part></tp:taxon-name></italic> sp. n.</p></caption><graphic xmlns:xlink="http://www.w3.org/1999/xlink" xlink:href="zookeys-667-067-g019.jpg" position="float" orientation="portrait" xlink:type="simple" id="oo_130907.jpg"/></fig><table-wrap id="T3" position="float" orientation="portrait"><label>Table 3.</label><caption><p>Localities of all the material studied. F = female, J = juvenile, M= male, MJ= immature male.</p></caption><table id="TID0E1BAI" rules="all"><tbody><tr><th rowspan="1" colspan="1">Species</th><th rowspan="1" colspan="1">Quantity</th><th rowspan="1" colspan="1">Number</th><th rowspan="1" colspan="1">Locality</th><th rowspan="1" colspan="1">Coordinates</th></tr><tr><td rowspan="29" colspan="1">
              <italic><tp:taxon-name><tp:taxon-name-part taxon-name-part-type="genus" reg="Loxosceles">L.</tp:taxon-name-part> <tp:taxon-name-part taxon-name-part-type="species" reg="amazonica">amazonica</tp:taxon-name-part></tp:taxon-name></italic>
            </td><td rowspan="1" colspan="1">1M, 1F, 11J</td><td rowspan="1" colspan="1">
                    <named-content xmlns:xlink="http://www.w3.org/1999/xlink" content-type="dwc:institutional_code" xlink:type="simple">MNRJ</named-content> 6927</td><td rowspan="1" colspan="1">
                    <abbrev xmlns:xlink="http://www.w3.org/1999/xlink" xlink:title="National Park" id="ABBRID0E6FCI" xlink:type="simple">PARNA</abbrev> Serra da Capivara, São Raimundo Nonato, Piauí, Brazil</td><td rowspan="1" colspan="1">[<named-content xmlns:xlink="http://www.w3.org/1999/xlink" content-type="dwc:verbatimCoordinates" xlink:type="simple"><named-content content-type="geo-json" specific-use="{&#34;type&#34;:&#34;Point&#34;,&#34;coordinates&#34;:[-42.683333,-9.000000]}" xlink:type="simple">9°00'S, 42°41'W</named-content></named-content>]</td></tr><tr><td rowspan="1" colspan="1">5M, 2F</td><td rowspan="1" colspan="1">
                    <named-content xmlns:xlink="http://www.w3.org/1999/xlink" content-type="dwc:institutional_code" xlink:type="simple">MNRJ</named-content> 6928</td><td rowspan="4" colspan="1">
                    <abbrev xmlns:xlink="http://www.w3.org/1999/xlink" xlink:title="Ecological Station" id="ABBRID0EAHCI" xlink:type="simple">ESEC</abbrev> Seridó, Serra Negra do Norte, Rio Grande do Norte, Brazil</td><td rowspan="4" colspan="1">(<named-content xmlns:xlink="http://www.w3.org/1999/xlink" content-type="dwc:verbatimCoordinates" xlink:type="simple"><named-content content-type="geo-json" specific-use="{&#34;type&#34;:&#34;Point&#34;,&#34;coordinates&#34;:[-44.4222645,-8.0269319]}" id="NCID0EKGCI" xlink:type="simple">6°34'S, 37°15'W</named-content></named-content>)</td></tr><tr><td rowspan="1" colspan="1">1F</td><td rowspan="1" colspan="1">
                    <named-content xmlns:xlink="http://www.w3.org/1999/xlink" content-type="dwc:institutional_code" xlink:type="simple">MNRJ</named-content> 6929</td></tr><tr><td rowspan="1" colspan="1">1F</td><td rowspan="1" colspan="1">
                    <named-content xmlns:xlink="http://www.w3.org/1999/xlink" content-type="dwc:institutional_code" xlink:type="simple">MNRJ</named-content> 6930</td></tr><tr><td rowspan="1" colspan="1">1M</td><td rowspan="1" colspan="1">
                    <named-content xmlns:xlink="http://www.w3.org/1999/xlink" content-type="dwc:institutional_code" xlink:type="simple">MNRJ</named-content> 7303</td></tr><tr><td rowspan="1" colspan="1">1F</td><td rowspan="1" colspan="1">
                    <named-content xmlns:xlink="http://www.w3.org/1999/xlink" content-type="dwc:institutional_code" xlink:type="simple">MNRJ</named-content> 6931</td><td rowspan="10" colspan="1">
                    <abbrev xmlns:xlink="http://www.w3.org/1999/xlink" xlink:title="National Forest" id="ABBRID0E6ICI" xlink:type="simple">FLONA</abbrev> de Açu, Açu, Rio Grande do Norte, Brazil</td><td rowspan="10" colspan="1">(<named-content xmlns:xlink="http://www.w3.org/1999/xlink" content-type="dwc:verbatimCoordinates" xlink:type="simple"><named-content content-type="geo-json" specific-use="{&#34;type&#34;:&#34;Point&#34;,&#34;coordinates&#34;:[-36.933333,-5.566667]}" id="NCID0EKJCI" xlink:type="simple">5°34'S, 36°56'W</named-content></named-content>)</td></tr><tr><td rowspan="1" colspan="1">1F</td><td rowspan="1" colspan="1">
                    <named-content xmlns:xlink="http://www.w3.org/1999/xlink" content-type="dwc:institutional_code" xlink:type="simple">MNRJ</named-content> 6932</td></tr><tr><td rowspan="1" colspan="1">1F</td><td rowspan="1" colspan="1">
                    <named-content xmlns:xlink="http://www.w3.org/1999/xlink" content-type="dwc:institutional_code" xlink:type="simple">MNRJ</named-content> 6933</td></tr><tr><td rowspan="1" colspan="1">1F</td><td rowspan="1" colspan="1">
                    <named-content xmlns:xlink="http://www.w3.org/1999/xlink" content-type="dwc:institutional_code" xlink:type="simple">MNRJ</named-content> 6934</td></tr><tr><td rowspan="1" colspan="1">1M</td><td rowspan="1" colspan="1">
                    <named-content xmlns:xlink="http://www.w3.org/1999/xlink" content-type="dwc:institutional_code" xlink:type="simple">MNRJ</named-content> 6935</td></tr><tr><td rowspan="1" colspan="1">1M</td><td rowspan="1" colspan="1">
                    <named-content xmlns:xlink="http://www.w3.org/1999/xlink" content-type="dwc:institutional_code" xlink:type="simple">MNRJ</named-content> 6936</td></tr><tr><td rowspan="1" colspan="1">1M</td><td rowspan="1" colspan="1">
                    <named-content xmlns:xlink="http://www.w3.org/1999/xlink" content-type="dwc:institutional_code" xlink:type="simple">MNRJ</named-content> 6937</td></tr><tr><td rowspan="1" colspan="1">1M</td><td rowspan="1" colspan="1">
                    <named-content xmlns:xlink="http://www.w3.org/1999/xlink" content-type="dwc:institutional_code" xlink:type="simple">MNRJ</named-content> 6938</td></tr><tr><td rowspan="1" colspan="1">1M</td><td rowspan="1" colspan="1">
                    <named-content xmlns:xlink="http://www.w3.org/1999/xlink" content-type="dwc:institutional_code" xlink:type="simple">MNRJ</named-content> 6939</td></tr><tr><td rowspan="1" colspan="1">1F</td><td rowspan="1" colspan="1">
                    <named-content xmlns:xlink="http://www.w3.org/1999/xlink" content-type="dwc:institutional_code" xlink:type="simple">MNRJ</named-content> 7305</td></tr><tr><td rowspan="1" colspan="1">1F</td><td rowspan="1" colspan="1">
                    <named-content xmlns:xlink="http://www.w3.org/1999/xlink" content-type="dwc:institutional_code" xlink:type="simple">MNRJ</named-content> 6940</td><td rowspan="10" colspan="1">Martins, Rio Grande do Norte, Brazil</td><td rowspan="10" colspan="1">(<named-content xmlns:xlink="http://www.w3.org/1999/xlink" content-type="dwc:verbatimCoordinates" xlink:type="simple"><named-content content-type="geo-json" specific-use="{&#34;type&#34;:&#34;Point&#34;,&#34;coordinates&#34;:[-37.900000,-6.066667]}" id="NCID0E2NCI" xlink:type="simple">6°04'S, 37°54'W</named-content></named-content>)</td></tr><tr><td rowspan="1" colspan="1">1F</td><td rowspan="1" colspan="1">
                    <named-content xmlns:xlink="http://www.w3.org/1999/xlink" content-type="dwc:institutional_code" xlink:type="simple">MNRJ</named-content> 6941</td></tr><tr><td rowspan="1" colspan="1">1F</td><td rowspan="1" colspan="1">
                    <named-content xmlns:xlink="http://www.w3.org/1999/xlink" content-type="dwc:institutional_code" xlink:type="simple">MNRJ</named-content> 6942</td></tr><tr><td rowspan="1" colspan="1">1F</td><td rowspan="1" colspan="1">
                    <named-content xmlns:xlink="http://www.w3.org/1999/xlink" content-type="dwc:institutional_code" xlink:type="simple">MNRJ</named-content> 6943</td></tr><tr><td rowspan="1" colspan="1">1F</td><td rowspan="1" colspan="1">
                    <named-content xmlns:xlink="http://www.w3.org/1999/xlink" content-type="dwc:institutional_code" xlink:type="simple">MNRJ</named-content> 6944</td></tr><tr><td rowspan="1" colspan="1">1M</td><td rowspan="1" colspan="1">
                    <named-content xmlns:xlink="http://www.w3.org/1999/xlink" content-type="dwc:institutional_code" xlink:type="simple">MNRJ</named-content> 6945</td></tr><tr><td rowspan="1" colspan="1">1M</td><td rowspan="1" colspan="1">
                    <named-content xmlns:xlink="http://www.w3.org/1999/xlink" content-type="dwc:institutional_code" xlink:type="simple">MNRJ</named-content> 6946</td></tr><tr><td rowspan="1" colspan="1">1M</td><td rowspan="1" colspan="1">
                    <named-content xmlns:xlink="http://www.w3.org/1999/xlink" content-type="dwc:institutional_code" xlink:type="simple">MNRJ</named-content> 6947</td></tr><tr><td rowspan="1" colspan="1">1M</td><td rowspan="1" colspan="1">
                    <named-content xmlns:xlink="http://www.w3.org/1999/xlink" content-type="dwc:institutional_code" xlink:type="simple">MNRJ</named-content> 7306</td></tr><tr><td rowspan="1" colspan="1">1F</td><td rowspan="1" colspan="1">
                    <named-content xmlns:xlink="http://www.w3.org/1999/xlink" content-type="dwc:institutional_code" xlink:type="simple">MNRJ</named-content> 7304</td></tr><tr><td rowspan="1" colspan="1">1M</td><td rowspan="1" colspan="1">
                    <named-content xmlns:xlink="http://www.w3.org/1999/xlink" content-type="dwc:institutional_code" xlink:type="simple">MNRJ</named-content> 6948</td><td rowspan="2" colspan="1">Macaíba, Rio Grande do Norte, Brazil</td><td rowspan="2" colspan="1">(<named-content xmlns:xlink="http://www.w3.org/1999/xlink" content-type="dwc:verbatimCoordinates" xlink:type="simple"><named-content content-type="geo-json" specific-use="{&#34;type&#34;:&#34;Point&#34;,&#34;coordinates&#34;:[-35.350000,-5.883333]}" id="NCID0EMSCI" xlink:type="simple">5°53'S, 35°21'W</named-content></named-content>)</td></tr><tr><td rowspan="1" colspan="1">1F</td><td rowspan="1" colspan="1">
                    <named-content xmlns:xlink="http://www.w3.org/1999/xlink" content-type="dwc:institutional_code" xlink:type="simple">MNRJ</named-content> 6949</td></tr><tr><td rowspan="1" colspan="1">1M, 1MJ</td><td rowspan="1" colspan="1">
                    <named-content xmlns:xlink="http://www.w3.org/1999/xlink" content-type="dwc:institutional_code" xlink:type="simple">MNRJ</named-content> 6950</td><td rowspan="2" colspan="1">Santa Quitéria, Ceará, Brazil</td><td rowspan="2" colspan="1">(<named-content xmlns:xlink="http://www.w3.org/1999/xlink" content-type="dwc:verbatimCoordinates" xlink:type="simple"><named-content content-type="geo-json" specific-use="{&#34;type&#34;:&#34;Point&#34;,&#34;coordinates&#34;:[-40.150000,-4.316667]}" id="NCID0EVTCI" xlink:type="simple">4°19'S, 40°09'W</named-content></named-content>)</td></tr><tr><td rowspan="1" colspan="1">1M, 1F, 9J</td><td rowspan="1" colspan="1">
                    <named-content xmlns:xlink="http://www.w3.org/1999/xlink" content-type="dwc:institutional_code" xlink:type="simple">MNRJ</named-content> 6952</td></tr><tr><td rowspan="15" colspan="1">
              <italic><tp:taxon-name><tp:taxon-name-part taxon-name-part-type="genus" reg="Loxosceles">L.</tp:taxon-name-part> <tp:taxon-name-part taxon-name-part-type="species" reg="willianilsoni">willianilsoni</tp:taxon-name-part></tp:taxon-name></italic> sp. n.</td><td rowspan="1" colspan="1">1M</td><td rowspan="1" colspan="1">
                    <named-content xmlns:xlink="http://www.w3.org/1999/xlink" content-type="dwc:institutional_code" xlink:type="simple">MNRJ</named-content> 6953</td><td rowspan="15" colspan="1">Casa de Pedra cave, Martins, Rio Grande do Norte, Brazil</td><td rowspan="15" colspan="1">(<named-content xmlns:xlink="http://www.w3.org/1999/xlink" content-type="dwc:verbatimCoordinates" xlink:type="simple"><named-content content-type="geo-json" specific-use="{&#34;type&#34;:&#34;Point&#34;,&#34;coordinates&#34;:[-37.9166667,-6.083333]}" id="NCID0ENVCI" xlink:type="simple">06°05'S, 37°55'W</named-content></named-content>)</td></tr><tr><td rowspan="1" colspan="1">1F</td><td rowspan="1" colspan="1">
                    <named-content xmlns:xlink="http://www.w3.org/1999/xlink" content-type="dwc:institutional_code" xlink:type="simple">MNRJ</named-content> 6954</td></tr><tr><td rowspan="1" colspan="1">1F</td><td rowspan="1" colspan="1">
                    <named-content xmlns:xlink="http://www.w3.org/1999/xlink" content-type="dwc:institutional_code" xlink:type="simple">MNRJ</named-content> 6955</td></tr><tr><td rowspan="1" colspan="1">1F</td><td rowspan="1" colspan="1">
                    <named-content xmlns:xlink="http://www.w3.org/1999/xlink" content-type="dwc:institutional_code" xlink:type="simple">MNRJ</named-content> 6956</td></tr><tr><td rowspan="1" colspan="1">1F</td><td rowspan="1" colspan="1">
                    <named-content xmlns:xlink="http://www.w3.org/1999/xlink" content-type="dwc:institutional_code" xlink:type="simple">MNRJ</named-content> 6957</td></tr><tr><td rowspan="1" colspan="1">1F</td><td rowspan="1" colspan="1">
                    <named-content xmlns:xlink="http://www.w3.org/1999/xlink" content-type="dwc:institutional_code" xlink:type="simple">MNRJ</named-content> 6958</td></tr><tr><td rowspan="1" colspan="1">1F</td><td rowspan="1" colspan="1">
                    <named-content xmlns:xlink="http://www.w3.org/1999/xlink" content-type="dwc:institutional_code" xlink:type="simple">MNRJ</named-content> 6959</td></tr><tr><td rowspan="1" colspan="1">1M</td><td rowspan="1" colspan="1">
                    <named-content xmlns:xlink="http://www.w3.org/1999/xlink" content-type="dwc:institutional_code" xlink:type="simple">MNRJ</named-content> 6960</td></tr><tr><td rowspan="1" colspan="1">1M</td><td rowspan="1" colspan="1">
                    <named-content xmlns:xlink="http://www.w3.org/1999/xlink" content-type="dwc:institutional_code" xlink:type="simple">MNRJ</named-content> 6961</td></tr><tr><td rowspan="1" colspan="1">1M</td><td rowspan="1" colspan="1">
                    <named-content xmlns:xlink="http://www.w3.org/1999/xlink" content-type="dwc:institutional_code" xlink:type="simple">MNRJ</named-content> 6962</td></tr><tr><td rowspan="1" colspan="1">1M</td><td rowspan="1" colspan="1">
                    <named-content xmlns:xlink="http://www.w3.org/1999/xlink" content-type="dwc:institutional_code" xlink:type="simple">MNRJ</named-content> 6963</td></tr><tr><td rowspan="1" colspan="1">1M</td><td rowspan="1" colspan="1">
                    <named-content xmlns:xlink="http://www.w3.org/1999/xlink" content-type="dwc:institutional_code" xlink:type="simple">MNRJ</named-content> 6964</td></tr><tr><td rowspan="1" colspan="1">1M</td><td rowspan="1" colspan="1">
                    <named-content xmlns:xlink="http://www.w3.org/1999/xlink" content-type="dwc:institutional_code" xlink:type="simple">MNRJ</named-content> 6965</td></tr><tr><td rowspan="1" colspan="1">1M</td><td rowspan="1" colspan="1">
                    <named-content xmlns:xlink="http://www.w3.org/1999/xlink" content-type="dwc:institutional_code" xlink:type="simple">MNRJ</named-content> 6966</td></tr><tr><td rowspan="1" colspan="1">1F</td><td rowspan="1" colspan="1">
                    <named-content xmlns:xlink="http://www.w3.org/1999/xlink" content-type="dwc:institutional_code" xlink:type="simple">MNRJ</named-content> 6951</td></tr><tr><td rowspan="2" colspan="1">
              <italic><tp:taxon-name><tp:taxon-name-part taxon-name-part-type="genus" reg="Loxosceles">L.</tp:taxon-name-part> <tp:taxon-name-part taxon-name-part-type="species" reg="muriciensis">muriciensis</tp:taxon-name-part></tp:taxon-name></italic> sp. n.</td><td rowspan="1" colspan="1">1M</td><td rowspan="1" colspan="1">
                    <named-content xmlns:xlink="http://www.w3.org/1999/xlink" content-type="dwc:institutional_code" xlink:type="simple">MNRJ</named-content> 6967</td><td rowspan="2" colspan="1">Murici, <tp:taxon-name><tp:taxon-name-part taxon-name-part-type="genus" reg="Alagoas">Alagoas</tp:taxon-name-part></tp:taxon-name>, Brazil</td><td rowspan="2" colspan="1">(<named-content xmlns:xlink="http://www.w3.org/1999/xlink" content-type="dwc:verbatimCoordinates" xlink:type="simple"><named-content content-type="geo-json" specific-use="{&#34;type&#34;:&#34;Point&#34;,&#34;coordinates&#34;:[-35.800000,-9.250000]}" id="NCID0EV3CI" xlink:type="simple">9°15'S, 35°48'W</named-content></named-content>)</td></tr><tr><td rowspan="1" colspan="1">1F, 1M</td><td rowspan="1" colspan="1">
                    <named-content xmlns:xlink="http://www.w3.org/1999/xlink" content-type="dwc:institutional_code" xlink:type="simple">MNRJ</named-content> 6968</td></tr></tbody></table></table-wrap></tp:treatment-sec><ref-list><ref id="B1"><mixed-citation xmlns:xlink="http://www.w3.org/1999/xlink" xlink:type="simple">
          <person-group><name name-style="western"><surname>Azevedo</surname><given-names>R</given-names></name><name name-style="western"><surname>Texeira</surname><given-names>PMS</given-names></name><name name-style="western"><surname>Siqueira</surname><given-names>RCL</given-names></name><name name-style="western"><surname>Brescovit</surname><given-names>AD</given-names></name></person-group> (<year>2014</year>) <article-title>New record and distribution of <italic><tp:taxon-name><tp:taxon-name-part taxon-name-part-type="genus">Loxosceles</tp:taxon-name-part> <tp:taxon-name-part taxon-name-part-type="species">amazonica</tp:taxon-name-part></tp:taxon-name></italic> Gertsch, 1967 (<tp:taxon-name><tp:taxon-name-part taxon-name-part-type="order">Araneae</tp:taxon-name-part></tp:taxon-name>: <tp:taxon-name><tp:taxon-name-part taxon-name-part-type="family">Sicariidae</tp:taxon-name-part></tp:taxon-name>) in the state of Ceará, Brazil.</article-title> <source>Check List</source> <volume>10</volume>(<issue>1</issue>): <fpage>207</fpage>–<lpage>208</lpage>. <ext-link xlink:type="simple" ext-link-type="doi" xlink:href="10.15560/10.1.207">https://doi.org/10.15560/10.1.207</ext-link></mixed-citation></ref><ref id="B8"><mixed-citation xmlns:xlink="http://www.w3.org/1999/xlink" xlink:type="simple">
          <person-group><name name-style="western"><surname>Gertsch</surname><given-names>WJ</given-names></name></person-group> (<year>1967</year>) <article-title>The spider genus <italic><tp:taxon-name><tp:taxon-name-part taxon-name-part-type="genus">Loxosceles</tp:taxon-name-part></tp:taxon-name></italic> in South America (<tp:taxon-name><tp:taxon-name-part taxon-name-part-type="order">Araneae</tp:taxon-name-part></tp:taxon-name>, <tp:taxon-name><tp:taxon-name-part taxon-name-part-type="family">Scytodidae</tp:taxon-name-part></tp:taxon-name>).</article-title> <source>Bulletin of the American Museum of Natural History</source> <volume>136</volume>: <fpage>117</fpage>–<lpage>174</lpage>. <ext-link xlink:type="simple" ext-link-type="uri" xlink:href="http://digitallibrary.amnh.org/handle/2246/1989">http://digitallibrary.amnh.org/handle/2246/1989</ext-link></mixed-citation></ref><ref id="B20"><mixed-citation xmlns:xlink="http://www.w3.org/1999/xlink" xlink:type="simple">
          <person-group><name name-style="western"><surname>Silveira</surname><given-names>AL</given-names></name></person-group> (<year>2015</year>) <article-title>Novos registros geográficos da aranha-marrom <italic><tp:taxon-name><tp:taxon-name-part taxon-name-part-type="genus">Loxosceles</tp:taxon-name-part> <tp:taxon-name-part taxon-name-part-type="species">amazonica</tp:taxon-name-part></tp:taxon-name></italic> Gertsch, 1967 (<tp:taxon-name><tp:taxon-name-part taxon-name-part-type="order">Araneae</tp:taxon-name-part></tp:taxon-name>, <tp:taxon-name><tp:taxon-name-part taxon-name-part-type="family">Sicariidae</tp:taxon-name-part></tp:taxon-name>) no Nordeste do Brasil e sua importância médica.</article-title> <source>Revista Médica de Minas Gerais</source> <volume>25</volume>(<issue>1</issue>): <fpage>37</fpage>–<lpage>45</lpage>. <ext-link xlink:type="simple" ext-link-type="doi" xlink:href="10.5935/2238-3182.20150008">https://doi.org/10.5935/2238-3182.20150008</ext-link></mixed-citation></ref><ref id="B5"><mixed-citation xmlns:xlink="http://www.w3.org/1999/xlink" xlink:type="simple">
          <person-group><name name-style="western"><surname>Duncan</surname><given-names>RP</given-names></name><name name-style="western"><surname>Rynerson</surname><given-names>MR</given-names></name><name name-style="western"><surname>Ribera</surname><given-names>C</given-names></name><name name-style="western"><surname>Binford</surname><given-names>GJ</given-names></name></person-group> (<year>2010</year>) <article-title>Diversity of <italic><tp:taxon-name><tp:taxon-name-part taxon-name-part-type="genus">Loxosceles</tp:taxon-name-part></tp:taxon-name></italic> spiders in northwestern Africa and molecular support for cryptic species in the <italic><tp:taxon-name><tp:taxon-name-part taxon-name-part-type="genus">Loxosceles</tp:taxon-name-part> <tp:taxon-name-part taxon-name-part-type="species">rufescens</tp:taxon-name-part></tp:taxon-name></italic> lineage.</article-title> <source>Molecular Phylogenetics and Evolution</source> <volume>55</volume>: <fpage>234</fpage>–<lpage>248</lpage>. <ext-link xlink:type="simple" ext-link-type="doi" xlink:href="10.1016/j.ympev.2009.11.026">https://doi.org/10.1016/j.ympev.2009.11.026</ext-link></mixed-citation></ref><ref id="B24"><mixed-citation xmlns:xlink="http://www.w3.org/1999/xlink" xlink:type="simple">
          <institution xlink:type="simple">World Spider Catalog</institution> (<year>2016</year>) <source>World Spider Catalog</source>. Natural History Museum Bern, Bern. <ext-link xlink:type="simple" ext-link-type="uri" xlink:href="http://wsc.nmbe.ch">http://wsc.nmbe.ch</ext-link> [version 18.0, accessed on November 2016]</mixed-citation></ref><ref id="B22"><mixed-citation xmlns:xlink="http://www.w3.org/1999/xlink" xlink:type="simple">
          <person-group><name name-style="western"><surname>Varella-Freire</surname><given-names>AA</given-names></name></person-group> (<year>2002</year>) A Caatinga Hiperxerófila Seridó, a sua caracterização e estratégias para a sua conservação. Academia de Ciências do Estado de São Paulo &amp; U.S. Fish and Wildlife Service; São Paulo, 39 pp.</mixed-citation></ref><ref id="B16"><mixed-citation xmlns:xlink="http://www.w3.org/1999/xlink" xlink:type="simple">
          <person-group><name name-style="western"><surname>Pereira</surname><given-names>Filho GA</given-names></name><name name-style="western"><surname>Montingelli</surname><given-names>GG</given-names></name></person-group> (<year>2011</year>) <article-title>Check list of snakes from the Brejos de Altitude of Paraíba and Pernambuco, Brazil.</article-title> <source>Biota Neotropica</source> <volume>11</volume>(<issue>3</issue>): <fpage>145</fpage>–<lpage>151</lpage>. <ext-link xlink:type="simple" ext-link-type="doi" xlink:href="10.1590/S1676-06032011000300011">https://doi.org/10.1590/S1676-06032011000300011</ext-link></mixed-citation></ref><ref id="B18"><mixed-citation xmlns:xlink="http://www.w3.org/1999/xlink" xlink:type="simple">
          <person-group><name name-style="western"><surname>Ruiz-Esparza</surname><given-names>JM</given-names></name></person-group> (<year>2009</year>) Influência de um brejo de altitude sobre as características da avifauna da caatinga (Serra da Guia, Sergipe e Bahia). Anais do III Congresso Latino Americano de Ecologia, São Lourenço (Brazil), September 2009. Sociedade Brasileira de Ecologia, 1–3.</mixed-citation></ref><ref id="B3"><mixed-citation xmlns:xlink="http://www.w3.org/1999/xlink" xlink:type="simple">
          <person-group><name name-style="western"><surname>Brignoli</surname><given-names>PM</given-names></name></person-group> (<year>1969</year>) <article-title>Note sugli <tp:taxon-name><tp:taxon-name-part taxon-name-part-type="family">Scytodidae</tp:taxon-name-part></tp:taxon-name> d’Italia e Malta (<tp:taxon-name><tp:taxon-name-part taxon-name-part-type="order">Araneae</tp:taxon-name-part></tp:taxon-name>).</article-title> <source>Fragmenta Entomologica</source> <volume>6</volume>: <fpage>121</fpage>–<lpage>166</lpage>.</mixed-citation></ref></ref-list></tp:taxon-treatment>
