# Supplementary material for: Two new Brazilian species of Loxosceles Heinecken & Lowe, 1832 with remarks on amazonica and rufescens groups (Araneae, Sicariidae)
Source: Zookeys. 2017 Apr 10;(667):67–94. doi: 10.3897/zookeys.667.11369 (PMC5523387; doi:10.3897/zookeys.667.11369)
Supplement: XML Treatment for Loxosceles willianilsoni [file zookeys.667.11369-treatment2.xml]

<!DOCTYPE tp:taxon-treatment
  PUBLIC "-//TaxonX//DTD Taxonomic Treatment Publishing DTD v0 20100105//EN" "tax-treatment-NSO.dtd">
<tp:taxon-treatment xmlns:tp="http://www.plazi.org/taxpub"><tp:treatment-meta><kwd-group><label>Taxon classification</label><kwd><named-content xmlns:xlink="http://www.w3.org/1999/xlink" content-type="kingdom">Animalia</named-content></kwd><kwd><named-content xmlns:xlink="http://www.w3.org/1999/xlink" content-type="order">Araneae</named-content></kwd><kwd><named-content xmlns:xlink="http://www.w3.org/1999/xlink" content-type="family">Sicariidae</named-content></kwd></kwd-group><mixed-citation publication-type="journal"><person-group><name><surname>Fukushima</surname><given-names>Caroline Sayuri</given-names></name><name><surname>de Andrade</surname><given-names>Rute Maria Gonçalves</given-names></name><name><surname>Bertani</surname><given-names>Rogério</given-names></name></person-group><article-title>Two new Brazilian species of <italic><tp:taxon-name><tp:taxon-name-part taxon-name-part-type="genus" reg="Loxosceles">Loxosceles</tp:taxon-name-part></tp:taxon-name></italic> Heinecken &amp; Lowe, 1832 with remarks on <italic><tp:taxon-name><tp:taxon-name-part taxon-name-part-type="species" reg="amazonica">amazonica</tp:taxon-name-part></tp:taxon-name></italic> and <italic><tp:taxon-name><tp:taxon-name-part taxon-name-part-type="species" reg="rufescens">rufescens</tp:taxon-name-part></tp:taxon-name></italic> groups (<tp:taxon-name><tp:taxon-name-part taxon-name-part-type="order">Araneae</tp:taxon-name-part></tp:taxon-name>, <tp:taxon-name><tp:taxon-name-part taxon-name-part-type="family">Sicariidae</tp:taxon-name-part></tp:taxon-name>)</article-title><source>Zookeys</source><day>10</day><month>4</month><year>2017</year><volume>2017</volume><issue>667</issue><fpage>67</fpage><lpage>94</lpage><pub-id pub-id-type="doi">10.3897/zookeys.667.11369</pub-id></mixed-citation></tp:treatment-meta><tp:nomenclature><tp:taxon-name>
            <tp:taxon-name-part taxon-name-part-type="genus" reg="Loxosceles">Loxosceles</tp:taxon-name-part>
            <tp:taxon-name-part taxon-name-part-type="species" reg="willianilsoni">willianilsoni</tp:taxon-name-part>
            <object-id xmlns:xlink="http://www.w3.org/1999/xlink" content-type="zoobank" xlink:type="simple">http://zoobank.org/DE5FF5FD-1637-461A-ACBD-93A670CC6E1F</object-id>
          </tp:taxon-name><tp:taxon-status xmlns:xlink="http://www.w3.org/1999/xlink" xlink:type="simple">sp. n.</tp:taxon-status><xref ref-type="fig" rid="F11">Figs 52–55</xref><xref ref-type="fig" rid="F12">, 56–57</xref><xref ref-type="fig" rid="F13">, 58–61</xref><xref ref-type="fig" rid="F14">, 62–65</xref><xref ref-type="fig" rid="F15">, 66–69</xref><xref ref-type="fig" rid="F19">, 78–79</xref><!--PageBreak--><!--PageBreak--><!--PageBreak--></tp:nomenclature><tp:treatment-sec sec-type="material" id="SECID0EY6AE"><title>Material examined</title><p>
            <bold>(Table <xref ref-type="table" rid="T3">3</xref>).</bold> Male holotype (<named-content xmlns:xlink="http://www.w3.org/1999/xlink" content-type="dwc:institutional_code" xlink:type="simple">MNRJ</named-content> 6953) and female paratype (<named-content xmlns:xlink="http://www.w3.org/1999/xlink" content-type="dwc:institutional_code" xlink:type="simple">MNRJ</named-content> 6954), BRAZIL: <italic>Rio Grande do Norte</italic>, Martins, Casa de Pedra cave (<named-content xmlns:xlink="http://www.w3.org/1999/xlink" content-type="dwc:verbatimCoordinates" xlink:type="simple"><named-content content-type="geo-json" specific-use="{&#34;type&#34;:&#34;Point&#34;,&#34;coordinates&#34;:[-37.916667,-6.083333]}" id="NCID0EVAAG" xlink:type="simple">06°05'S, 37°55'W</named-content></named-content>), C. S. Fukushima col., 2014.</p></tp:treatment-sec><tp:treatment-sec sec-type="material" id="SECID0E1AAG"><title>Other material examined</title><p>
            <bold>(Table <xref ref-type="table" rid="T3">3</xref>).</bold> Casa de Pedra cave (<named-content xmlns:xlink="http://www.w3.org/1999/xlink" content-type="dwc:verbatimCoordinates" xlink:type="simple"><named-content content-type="geo-json" specific-use="{&#34;type&#34;:&#34;Point&#34;,&#34;coordinates&#34;:[-37.916667,-6.083333]}" id="NCID0EKBAG" xlink:type="simple">06°05'S, 37°55'W</named-content></named-content>), 319 m a.s.l., 1 female, A. P. L. Giupponi col., 2014, ref. A100 (<named-content xmlns:xlink="http://www.w3.org/1999/xlink" content-type="dwc:institutional_code" xlink:type="simple">MNRJ</named-content> 6955); 1 female, N. M. Gonçalves col., 2014, ref. N60 (<named-content xmlns:xlink="http://www.w3.org/1999/xlink" content-type="dwc:institutional_code" xlink:type="simple">MNRJ</named-content> 6956); 1 female, N. M. Gonçalves col., 2014, ref. N63 (<named-content xmlns:xlink="http://www.w3.org/1999/xlink" content-type="dwc:institutional_code" xlink:type="simple">MNRJ</named-content> 6957); 1 female, C. S. Fukushima col., 2014, ref. C92 (<named-content xmlns:xlink="http://www.w3.org/1999/xlink" content-type="dwc:institutional_code" xlink:type="simple">MNRJ</named-content> 6958); 1 female, C. S. Fukushima col., 2014, ref. C481 (<named-content xmlns:xlink="http://www.w3.org/1999/xlink" content-type="dwc:institutional_code" xlink:type="simple">MNRJ</named-content> 6959); 1 male, N. M. Gonçalves col., 2014, ref. N59 (<named-content xmlns:xlink="http://www.w3.org/1999/xlink" content-type="dwc:institutional_code" xlink:type="simple">MNRJ</named-content> 6960); 1 male, A. P. L Giupponi col., 2014, ref. A107 (<named-content xmlns:xlink="http://www.w3.org/1999/xlink" content-type="dwc:institutional_code" xlink:type="simple">MNRJ</named-content> 6961); 1 male, C. S. Fukushima col., ref. C76 (<named-content xmlns:xlink="http://www.w3.org/1999/xlink" content-type="dwc:institutional_code" xlink:type="simple">MNRJ</named-content> 6962); 1 male, K. C. T. Riciluca col., 2014, ref. K33 (<named-content xmlns:xlink="http://www.w3.org/1999/xlink" content-type="dwc:institutional_code" xlink:type="simple">MNRJ</named-content> 6963); 1 male, A. P. L. Giupponi col., 2014, ref. A102 (<named-content xmlns:xlink="http://www.w3.org/1999/xlink" content-type="dwc:institutional_code" xlink:type="simple">MNRJ</named-content> 6964); 1 male, C. S. Fukushima col., 2014, ref. C64 (<named-content xmlns:xlink="http://www.w3.org/1999/xlink" content-type="dwc:institutional_code" xlink:type="simple">MNRJ</named-content> 6965); 1 male, C. S. Fukushima col., 2014, ref. C72 (<named-content xmlns:xlink="http://www.w3.org/1999/xlink" content-type="dwc:institutional_code" xlink:type="simple">MNRJ</named-content> 6966), 1 female, C. S. Fukushima col, 2014, ref. C479 (<named-content xmlns:xlink="http://www.w3.org/1999/xlink" content-type="dwc:institutional_code" xlink:type="simple">MNRJ</named-content> 6951).</p></tp:treatment-sec><tp:treatment-sec sec-type="diagnosis" id="SECID0EQDAG"><title>Diagnosis.</title><p>Males of <italic><tp:taxon-name><tp:taxon-name-part taxon-name-part-type="genus" reg="Loxosceles">Loxosceles</tp:taxon-name-part> <tp:taxon-name-part taxon-name-part-type="species" reg="willianilsoni">willianilsoni</tp:taxon-name-part></tp:taxon-name></italic> sp. n. resemble those of <italic><tp:taxon-name><tp:taxon-name-part taxon-name-part-type="genus" reg="Loxosceles">L.</tp:taxon-name-part> <tp:taxon-name-part taxon-name-part-type="species" reg="amazonica">amazonica</tp:taxon-name-part></tp:taxon-name>, <tp:taxon-name><tp:taxon-name-part taxon-name-part-type="genus" reg="Loxosceles">L.</tp:taxon-name-part> <tp:taxon-name-part taxon-name-part-type="species" reg="rufescens">rufescens</tp:taxon-name-part></tp:taxon-name></italic>, <italic><tp:taxon-name><tp:taxon-name-part taxon-name-part-type="genus" reg="Loxosceles">L.</tp:taxon-name-part> <tp:taxon-name-part taxon-name-part-type="species" reg="bentejui">bentejui</tp:taxon-name-part></tp:taxon-name></italic>, <italic><tp:taxon-name><tp:taxon-name-part taxon-name-part-type="genus" reg="Loxosceles">L.</tp:taxon-name-part> <tp:taxon-name-part taxon-name-part-type="species" reg="foutadjalloni">foutadjalloni</tp:taxon-name-part></tp:taxon-name></italic>, <italic><tp:taxon-name><tp:taxon-name-part taxon-name-part-type="genus" reg="Loxosceles">L.</tp:taxon-name-part> <tp:taxon-name-part taxon-name-part-type="species" reg="guayota">guayota</tp:taxon-name-part></tp:taxon-name></italic>, <italic><tp:taxon-name><tp:taxon-name-part taxon-name-part-type="genus" reg="Loxosceles">L.</tp:taxon-name-part> <tp:taxon-name-part taxon-name-part-type="species" reg="hupalupa">hupalupa</tp:taxon-name-part></tp:taxon-name></italic>, <italic><tp:taxon-name><tp:taxon-name-part taxon-name-part-type="genus" reg="Loxosceles">L.</tp:taxon-name-part> <tp:taxon-name-part taxon-name-part-type="species" reg="lacta">lacta</tp:taxon-name-part></tp:taxon-name></italic>, <italic><tp:taxon-name><tp:taxon-name-part taxon-name-part-type="genus" reg="Loxosceles">L.</tp:taxon-name-part> <tp:taxon-name-part taxon-name-part-type="species" reg="mahan">mahan</tp:taxon-name-part></tp:taxon-name></italic>, <italic><tp:taxon-name><tp:taxon-name-part taxon-name-part-type="genus" reg="Loxosceles">L.</tp:taxon-name-part> <tp:taxon-name-part taxon-name-part-type="species" reg="tazarte">tazarte</tp:taxon-name-part></tp:taxon-name></italic>, <italic><tp:taxon-name><tp:taxon-name-part taxon-name-part-type="genus" reg="Loxosceles">L.</tp:taxon-name-part> <tp:taxon-name-part taxon-name-part-type="species" reg="tibicena">tibicena</tp:taxon-name-part></tp:taxon-name></italic>, and <italic><tp:taxon-name><tp:taxon-name-part taxon-name-part-type="genus" reg="Loxosceles">L.</tp:taxon-name-part> <tp:taxon-name-part taxon-name-part-type="species" reg="muriciensis">muriciensis</tp:taxon-name-part></tp:taxon-name></italic> sp. n. by incrassated palpal tibia, longer than cymbium (Fig. <xref ref-type="fig" rid="F11">54</xref>). They differ from those of <italic><tp:taxon-name><tp:taxon-name-part taxon-name-part-type="genus" reg="Loxosceles">L.</tp:taxon-name-part> <tp:taxon-name-part taxon-name-part-type="species" reg="hupalupa">hupalupa</tp:taxon-name-part></tp:taxon-name></italic>, <italic><tp:taxon-name><tp:taxon-name-part taxon-name-part-type="genus" reg="Loxosceles">L.</tp:taxon-name-part> <tp:taxon-name-part taxon-name-part-type="species" reg="mahan">mahan</tp:taxon-name-part></tp:taxon-name></italic> and <italic><tp:taxon-name><tp:taxon-name-part taxon-name-part-type="genus" reg="Loxosceles">L.</tp:taxon-name-part> <tp:taxon-name-part taxon-name-part-type="species" reg="tazarte">tazarte</tp:taxon-name-part></tp:taxon-name></italic> by having shorter embolus (Fig. <xref ref-type="fig" rid="F11">54</xref>), and entire pars cephalica as well as carapace border dark brown (Fig. <xref ref-type="fig" rid="F11">52</xref>), best seen in live specimens. From those of <italic><tp:taxon-name><tp:taxon-name-part taxon-name-part-type="genus" reg="Loxosceles">L.</tp:taxon-name-part> <tp:taxon-name-part taxon-name-part-type="species" reg="amazonica">amazonica</tp:taxon-name-part></tp:taxon-name>, <tp:taxon-name><tp:taxon-name-part taxon-name-part-type="genus" reg="Loxosceles">L.</tp:taxon-name-part> <tp:taxon-name-part taxon-name-part-type="species" reg="rufescens">rufescens</tp:taxon-name-part></tp:taxon-name></italic>, <italic><tp:taxon-name><tp:taxon-name-part taxon-name-part-type="genus" reg="Loxosceles">L.</tp:taxon-name-part> <tp:taxon-name-part taxon-name-part-type="species" reg="bentejui">bentejui</tp:taxon-name-part></tp:taxon-name></italic>, <italic><tp:taxon-name><tp:taxon-name-part taxon-name-part-type="genus" reg="Loxosceles">L.</tp:taxon-name-part> <tp:taxon-name-part taxon-name-part-type="species" reg="foutadjalloni">foutadjalloni</tp:taxon-name-part></tp:taxon-name></italic>, <italic><tp:taxon-name><tp:taxon-name-part taxon-name-part-type="genus" reg="Loxosceles">L.</tp:taxon-name-part> <tp:taxon-name-part taxon-name-part-type="species" reg="guayota">guayota</tp:taxon-name-part></tp:taxon-name></italic>, <italic><tp:taxon-name><tp:taxon-name-part taxon-name-part-type="genus" reg="Loxosceles">L.</tp:taxon-name-part> <tp:taxon-name-part taxon-name-part-type="species" reg="lacta">lacta</tp:taxon-name-part></tp:taxon-name></italic>, <italic><tp:taxon-name><tp:taxon-name-part taxon-name-part-type="genus" reg="Loxosceles">L.</tp:taxon-name-part> <tp:taxon-name-part taxon-name-part-type="species" reg="tibicena">tibicena</tp:taxon-name-part></tp:taxon-name></italic>, and <italic><tp:taxon-name><tp:taxon-name-part taxon-name-part-type="genus" reg="Loxosceles">L.</tp:taxon-name-part> <tp:taxon-name-part taxon-name-part-type="species" reg="muriciensis">muriciensis</tp:taxon-name-part></tp:taxon-name></italic> sp. n. they can be distinguished by having straight embolus with a strong curvature on its apex (Fig. <xref ref-type="fig" rid="F11">53</xref>). Additionally, males of <italic><tp:taxon-name><tp:taxon-name-part taxon-name-part-type="genus" reg="Loxosceles">L.</tp:taxon-name-part> <tp:taxon-name-part taxon-name-part-type="species" reg="willianilsoni">willianilsoni</tp:taxon-name-part></tp:taxon-name></italic> sp. n. differ from those of all these species except <italic><tp:taxon-name><tp:taxon-name-part taxon-name-part-type="genus" reg="Loxosceles">L.</tp:taxon-name-part> <tp:taxon-name-part taxon-name-part-type="species" reg="foutadjalloni">foutadjalloni</tp:taxon-name-part></tp:taxon-name></italic>, <italic><tp:taxon-name><tp:taxon-name-part taxon-name-part-type="genus" reg="Loxosceles">L.</tp:taxon-name-part> <tp:taxon-name-part taxon-name-part-type="species" reg="guayota">guayota</tp:taxon-name-part></tp:taxon-name></italic>, and <italic><tp:taxon-name><tp:taxon-name-part taxon-name-part-type="genus" reg="Loxosceles">L.</tp:taxon-name-part> <tp:taxon-name-part taxon-name-part-type="species" reg="muriciensis">muriciensis</tp:taxon-name-part></tp:taxon-name></italic> sp. n. by having leg I at least eight times as long as carapace (Table <xref ref-type="table" rid="T1">1</xref>). Females of <italic><tp:taxon-name><tp:taxon-name-part taxon-name-part-type="genus" reg="Loxosceles">L.</tp:taxon-name-part> <tp:taxon-name-part taxon-name-part-type="species" reg="willianilsoni">willianilsoni</tp:taxon-name-part></tp:taxon-name></italic> sp. n. resemble females of <italic><tp:taxon-name><tp:taxon-name-part taxon-name-part-type="genus" reg="Loxosceles">L.</tp:taxon-name-part> <tp:taxon-name-part taxon-name-part-type="species" reg="amazonica">amazonica</tp:taxon-name-part></tp:taxon-name>, <tp:taxon-name><tp:taxon-name-part taxon-name-part-type="genus" reg="Loxosceles">L.</tp:taxon-name-part> <tp:taxon-name-part taxon-name-part-type="species" reg="rufescens">rufescens</tp:taxon-name-part></tp:taxon-name></italic>, <italic><tp:taxon-name><tp:taxon-name-part taxon-name-part-type="genus" reg="Loxosceles">L.</tp:taxon-name-part> <tp:taxon-name-part taxon-name-part-type="species" reg="bentejui">bentejui</tp:taxon-name-part></tp:taxon-name></italic>, <italic><tp:taxon-name><tp:taxon-name-part taxon-name-part-type="genus" reg="Loxosceles">L.</tp:taxon-name-part> <tp:taxon-name-part taxon-name-part-type="species" reg="foutadjalloni">foutadjalloni</tp:taxon-name-part></tp:taxon-name></italic>, <italic><tp:taxon-name><tp:taxon-name-part taxon-name-part-type="genus" reg="Loxosceles">L.</tp:taxon-name-part> <tp:taxon-name-part taxon-name-part-type="species" reg="hupalupa">hupalupa</tp:taxon-name-part></tp:taxon-name></italic>, <italic><tp:taxon-name><tp:taxon-name-part taxon-name-part-type="genus" reg="Loxosceles">L.</tp:taxon-name-part> <tp:taxon-name-part taxon-name-part-type="species" reg="lacta">lacta</tp:taxon-name-part></tp:taxon-name></italic>, <italic><tp:taxon-name><tp:taxon-name-part taxon-name-part-type="genus" reg="Loxosceles">L.</tp:taxon-name-part> <tp:taxon-name-part taxon-name-part-type="species" reg="mahan">mahan</tp:taxon-name-part></tp:taxon-name></italic>, <italic><tp:taxon-name><tp:taxon-name-part taxon-name-part-type="genus" reg="Loxosceles">L.</tp:taxon-name-part> <tp:taxon-name-part taxon-name-part-type="species" reg="tazarte">tazarte</tp:taxon-name-part></tp:taxon-name></italic>, <italic><tp:taxon-name><tp:taxon-name-part taxon-name-part-type="genus" reg="Loxosceles">L.</tp:taxon-name-part> <tp:taxon-name-part taxon-name-part-type="species" reg="tibicena">tibicena</tp:taxon-name-part></tp:taxon-name></italic>, and <italic><tp:taxon-name><tp:taxon-name-part taxon-name-part-type="genus" reg="Loxosceles">L.</tp:taxon-name-part> <tp:taxon-name-part taxon-name-part-type="species" reg="muriciensis">muriciensis</tp:taxon-name-part></tp:taxon-name></italic> sp. n. by having spermathecae with large seminal receptacles and dark sclerotized lateral bands (Fig. <xref ref-type="fig" rid="F12">57</xref>). Females of <italic><tp:taxon-name><tp:taxon-name-part taxon-name-part-type="genus" reg="Loxosceles">L.</tp:taxon-name-part> <tp:taxon-name-part taxon-name-part-type="species" reg="willianilsoni">willianilsoni</tp:taxon-name-part></tp:taxon-name></italic> sp. n. can be distinguished from all these species by the combination of the following characters: spermathecae with dark sclerotized lateral bands almost reaching their apex, which has no lobes and no constriction forming a neck (Figs <xref ref-type="fig" rid="F12">57</xref>–<xref ref-type="fig" rid="F13">61</xref>), leg I at least 6.5 times as long as carapace (Table <xref ref-type="table" rid="T2">2</xref>). Additionally, <italic><tp:taxon-name><tp:taxon-name-part taxon-name-part-type="genus" reg="Loxosceles">L.</tp:taxon-name-part> <tp:taxon-name-part taxon-name-part-type="species" reg="willianilsoni">willianilsoni</tp:taxon-name-part></tp:taxon-name></italic> sp. n. males and females can be distinguished from <italic><tp:taxon-name><tp:taxon-name-part taxon-name-part-type="genus" reg="Loxosceles">L.</tp:taxon-name-part> <tp:taxon-name-part taxon-name-part-type="species" reg="mahan">mahan</tp:taxon-name-part></tp:taxon-name></italic>, <italic><tp:taxon-name><tp:taxon-name-part taxon-name-part-type="genus" reg="Loxosceles">L.</tp:taxon-name-part> <tp:taxon-name-part taxon-name-part-type="species" reg="tazarte">tazarte</tp:taxon-name-part></tp:taxon-name></italic>, <italic><tp:taxon-name><tp:taxon-name-part taxon-name-part-type="genus" reg="Loxosceles">L.</tp:taxon-name-part> <tp:taxon-name-part taxon-name-part-type="species" reg="bentejui">bentejui</tp:taxon-name-part></tp:taxon-name></italic>, <italic><tp:taxon-name><tp:taxon-name-part taxon-name-part-type="genus" reg="Loxosceles">L.</tp:taxon-name-part> <tp:taxon-name-part taxon-name-part-type="species" reg="guayota">guayota</tp:taxon-name-part></tp:taxon-name></italic>, <italic><tp:taxon-name><tp:taxon-name-part taxon-name-part-type="genus" reg="Loxosceles">L.</tp:taxon-name-part> <tp:taxon-name-part taxon-name-part-type="species" reg="tibicena">tibicena</tp:taxon-name-part></tp:taxon-name></italic> and <italic><tp:taxon-name><tp:taxon-name-part taxon-name-part-type="genus" reg="Loxosceles">L.</tp:taxon-name-part> <tp:taxon-name-part taxon-name-part-type="species" reg="hupalupa">hupalupa</tp:taxon-name-part></tp:taxon-name></italic> by lacking a conspicuous dark V-mark posteriorly on pars cephalica.</p><!--PageBreak--><!--PageBreak--></tp:treatment-sec><tp:treatment-sec sec-type="description" id="SECID0ETUAG"><title>Description.</title><p>
            <italic>Male</italic> holotype (<named-content xmlns:xlink="http://www.w3.org/1999/xlink" content-type="dwc:institutional_code" xlink:type="simple">MNRJ</named-content> 6953). Total length 7.39. Carapace 3.16 long, 2.74 wide. Eye sizes and interdistances: <abbrev xmlns:xlink="http://www.w3.org/1999/xlink" xlink:title="anterior lateral eye" id="ABBRID0EAVAG" xlink:type="simple">ALE</abbrev> 0.15, PME 0.21, <abbrev xmlns:xlink="http://www.w3.org/1999/xlink" xlink:title="posterior lateral eye" id="ABBRID0EEVAG" xlink:type="simple">PLE</abbrev> 0.18, PME-<abbrev xmlns:xlink="http://www.w3.org/1999/xlink" xlink:title="posterior lateral eye" id="ABBRID0EIVAG" xlink:type="simple">PLE</abbrev> 0.02, PME-<abbrev xmlns:xlink="http://www.w3.org/1999/xlink" xlink:title="anterior lateral eye" id="ABBRID0EMVAG" xlink:type="simple">ALE</abbrev> 0.15; clypeus 0.26. Leg formula II, I, IV, III. Legs length: leg I: femur 7.47, patella 0.98, tibia 8.37, metatarsus 8.85, tarsus 1.77, total 27.44; II: 8.29, 1.11, 9.88, 10.95, 1.85, 32.08; III: 6.40, 1.09, 6.23, 7.64, 1.30, 22.66; IV: 7.12, 1.05, 7.08, 8.38, 1.52, 26.15. Palp: femur 1.46 long, 0.31 wide; patella 0.49 long, 0.33 wide; tibia 0.88 long, 0.48 wide; cymbium 0.43 long, 0.42 wide. Labium 0.71 long, 0.38 wide. Sternum 1.78 long, 1.50 wide. Femur I 2.4 times as long, tibia I 2.7 times as long and leg I 8.7 as long as carapace. Palpal femur four times longer than wide, tibia 1.8 times longer than wide, cymbium oval (Fig. <xref ref-type="fig" rid="F11">54</xref>). Bulb suboval and approximately same size as cymbium. Embolus straight, with a strong curvature on apex, approximately 1.3 times longer than bulb length in retrolateral view, without carina (Fig. <xref ref-type="fig" rid="F11">53</xref>). Cephalic region of carapace covered by many long setae (Fig. <xref ref-type="fig" rid="F11">52</xref>). Entire pars cephalica as well as carapace border dark brown (Fig. <xref ref-type="fig" rid="F11">52</xref>). Legs and palps light brown, covered by short greyish setae on the femora and patellae (Fig. <xref ref-type="fig" rid="F14">64</xref>). Endites, coxae and sternum light brown. Labium dark brown.</p><p>
            <italic>Female paratype</italic> (<named-content xmlns:xlink="http://www.w3.org/1999/xlink" content-type="dwc:institutional_code" xlink:type="simple">MNRJ</named-content> 6954): As in male, except: Total length 8.72. Carapace 2.99 long, 2.39 wide. Eye sizes and interdistances: <abbrev xmlns:xlink="http://www.w3.org/1999/xlink" xlink:title="anterior lateral eye" id="ABBRID0EVYAG" xlink:type="simple">ALE</abbrev> 0.14, PME 0.17, <abbrev xmlns:xlink="http://www.w3.org/1999/xlink" xlink:title="posterior lateral eye" id="ABBRID0EZYAG" xlink:type="simple">PLE</abbrev> 0.16, <!--PageBreak-->PME-<abbrev xmlns:xlink="http://www.w3.org/1999/xlink" xlink:title="posterior lateral eye" id="ABBRID0E6YAG" xlink:type="simple">PLE</abbrev> 0.02, PME-<abbrev xmlns:xlink="http://www.w3.org/1999/xlink" xlink:title="anterior lateral eye" id="ABBRID0EDZAG" xlink:type="simple">ALE</abbrev> 0.19; clypeus 0.35. Leg formula II, I, IV, III. Legs length: leg I: femur 5.25, patella 1.17, tibia 5.93, metatarsus 5.88, tarsus 1.24, total 19.47; II: 5.96, 1.14, 6.40, 6.32, 1.50, 21.32; III: 4.76, 1.00, 4.22, 4.80, 1.19, 15.97; IV: 5.32, 1.15, 4.89, 5.96, 1.40, 18.72. Palp: femur 0.98 long, 0.21 wide; patella 0.28 long, 0.25 wide; tibia 0.70 long, 0.20 wide; tarsus 1.06 long, 0.16 wide. Labium 0.53 long, 0.44 wide. Sternum 1.63 long, 1.38 wide. Femur I 1.8 times as long, tibia I 2.0 times as long and leg I 6.5 as long as carapace. Palpal femur 4.7 times longer than wide, tibia 3.5 longer than wide, tarsus not incrassate. Spermathecae with enlarged seminal receptacles; without transversal plate; and presence of dark sclerotized lateral bands almost reaching the apex (Fig. <xref ref-type="fig" rid="F12">57</xref>). Palps pale brown, except by darker tibiae and metatarsi. Endites pale brown.</p></tp:treatment-sec><tp:treatment-sec sec-type="etymology" id="SECID0ET2AG"><title>Etymology.</title><p>This species is named after the biology student Willianilson Pessoa, in honor of his friendship and support during expeditions in Rio Grande do Norte. This name is masculine in gender.</p></tp:treatment-sec><tp:treatment-sec sec-type="natural history" id="SECID0EY2AG"><title>Natural history.</title><p>Specimens were found inside Casa de Pedra cave walking on walls, in webs inside wall cracks or under loose stones on the cave ground. This calcarian cave is very large regarding regional patterns and has turistic use (<xref ref-type="bibr" rid="B6">Ferreira et al. 2010</xref>). Apparently, specimens of <italic><tp:taxon-name><tp:taxon-name-part taxon-name-part-type="genus" reg="Loxosceles">L.</tp:taxon-name-part> <tp:taxon-name-part taxon-name-part-type="species" reg="willianilsoni">willianilsoni</tp:taxon-name-part></tp:taxon-name></italic> sp. n. are found only inside the cave.</p><fig id="F11" position="float" orientation="portrait"><label>Figures 52–55.</label><caption><p>
          <italic><tp:taxon-name><tp:taxon-name-part taxon-name-part-type="genus" reg="Loxosceles">Loxosceles</tp:taxon-name-part> <tp:taxon-name-part taxon-name-part-type="species" reg="willianilsoni">willianilsoni</tp:taxon-name-part></tp:taxon-name></italic> sp. n., male holotype (<named-content xmlns:xlink="http://www.w3.org/1999/xlink" content-type="dwc:institutional_code" xlink:type="simple">MNRJ</named-content> 6953). <bold>52</bold> carapace <bold>53–55</bold> left palpal bulb <bold>53</bold> dorsal <bold>54</bold> prolateral <bold>55</bold> retrolateral. Scale bar 1mm.</p></caption><graphic xmlns:xlink="http://www.w3.org/1999/xlink" xlink:href="zookeys-667-067-g011.jpg" position="float" orientation="portrait" xlink:type="simple" id="oo_130899.jpg"/></fig><fig id="F12" position="float" orientation="portrait"><label>Figures 56–57.</label><caption><p>
          <italic><tp:taxon-name><tp:taxon-name-part taxon-name-part-type="genus" reg="Loxosceles">Loxosceles</tp:taxon-name-part> <tp:taxon-name-part taxon-name-part-type="species" reg="willianilsoni">willianilsoni</tp:taxon-name-part></tp:taxon-name></italic> sp. n., female paratype (<named-content xmlns:xlink="http://www.w3.org/1999/xlink" content-type="dwc:institutional_code" xlink:type="simple">MNRJ</named-content> 6954). <bold>56</bold> carapace <bold>57</bold> seminal receptacles. Scale bar: 1 mm.</p></caption><graphic xmlns:xlink="http://www.w3.org/1999/xlink" xlink:href="zookeys-667-067-g012.jpg" position="float" orientation="portrait" xlink:type="simple" id="oo_130900.jpg"/></fig><fig id="F13" position="float" orientation="portrait"><label>Figures 58–61.</label><caption><p>
          <italic><tp:taxon-name><tp:taxon-name-part taxon-name-part-type="genus" reg="Loxosceles">Loxosceles</tp:taxon-name-part> <tp:taxon-name-part taxon-name-part-type="species" reg="willianilsoni">willianilsoni</tp:taxon-name-part></tp:taxon-name></italic> sp. n., seminal receptacles variation. <bold>58</bold> <named-content xmlns:xlink="http://www.w3.org/1999/xlink" content-type="dwc:institutional_code" xlink:type="simple">MNRJ</named-content> 6957 <bold>59</bold> <named-content xmlns:xlink="http://www.w3.org/1999/xlink" content-type="dwc:institutional_code" xlink:type="simple">MNRJ</named-content> 6956 <bold>60</bold> <named-content xmlns:xlink="http://www.w3.org/1999/xlink" content-type="dwc:institutional_code" xlink:type="simple">MNRJ</named-content> 6959 <bold>61</bold> <named-content xmlns:xlink="http://www.w3.org/1999/xlink" content-type="dwc:institutional_code" xlink:type="simple">MNRJ</named-content> 6951. Scale bars: <bold>58–60</bold> 1 mm; <bold>61</bold> 0.5 mm.</p></caption><graphic xmlns:xlink="http://www.w3.org/1999/xlink" xlink:href="zookeys-667-067-g013.jpg" position="float" orientation="portrait" xlink:type="simple" id="oo_130901.jpg"/></fig><fig id="F14" position="float" orientation="portrait"><label>Figures 62–65.</label><caption><p>
          <italic><tp:taxon-name><tp:taxon-name-part taxon-name-part-type="genus" reg="Loxosceles">Loxosceles</tp:taxon-name-part> <tp:taxon-name-part taxon-name-part-type="species" reg="willianilsoni">willianilsoni</tp:taxon-name-part></tp:taxon-name></italic> sp. n., habitus. <bold>62</bold> specimen walking inside Casa de Pedra cave <bold>63</bold> female <bold>64</bold> male <bold>65</bold> carapace pattern, male. Photos <bold>62, 64</bold> C. S. Fukushima; <bold>63, 65</bold> R. Bertani.</p></caption><graphic xmlns:xlink="http://www.w3.org/1999/xlink" xlink:href="zookeys-667-067-g014.jpg" position="float" orientation="portrait" xlink:type="simple" id="oo_130902.jpg"/></fig><fig id="F15" position="float" orientation="portrait"><label>Figures 66–69.</label><caption><p>
          <italic><tp:taxon-name><tp:taxon-name-part taxon-name-part-type="genus" reg="Loxosceles">Loxosceles</tp:taxon-name-part> <tp:taxon-name-part taxon-name-part-type="species" reg="willianilsoni">willianilsoni</tp:taxon-name-part></tp:taxon-name></italic> sp. n. habitat in Martins, state of Rio Grande do Norte, Brazil <bold>66</bold> Casa de Pedra cave <bold>67</bold> entrance of the cave <bold>68–69</bold> caatinga vegetation surrounding the cave <bold>68</bold> dry season <bold>69</bold> rainy season. Photos C. S. Fukushima.</p></caption><graphic xmlns:xlink="http://www.w3.org/1999/xlink" xlink:href="zookeys-667-067-g015.jpg" position="float" orientation="portrait" xlink:type="simple" id="oo_130903.jpg"/></fig><!--PageBreak--></tp:treatment-sec><tp:treatment-sec><!--Section generated to contain objects referenced in tp:taxon-treatment.--><fig id="F19" position="float" orientation="portrait"><label>Figures 78–79.</label><caption><p>
          <bold>78</bold> Map showing records of <italic><tp:taxon-name><tp:taxon-name-part taxon-name-part-type="genus" reg="Loxosceles">L.</tp:taxon-name-part> <tp:taxon-name-part taxon-name-part-type="species" reg="amazonica">amazonica</tp:taxon-name-part></tp:taxon-name></italic>, <italic><tp:taxon-name><tp:taxon-name-part taxon-name-part-type="genus" reg="Loxosceles">L.</tp:taxon-name-part> <tp:taxon-name-part taxon-name-part-type="species" reg="willianilsoni">willianilsoni</tp:taxon-name-part></tp:taxon-name></italic> sp. n. and <italic><tp:taxon-name><tp:taxon-name-part taxon-name-part-type="genus" reg="Loxosceles">L.</tp:taxon-name-part> <tp:taxon-name-part taxon-name-part-type="species" reg="muriciensis">muriciensis</tp:taxon-name-part></tp:taxon-name></italic> sp. n. Area inside rectangle represented on Figure <xref ref-type="fig" rid="F19">79</xref>. Records of <italic><tp:taxon-name><tp:taxon-name-part taxon-name-part-type="genus" reg="Loxosceles">L.</tp:taxon-name-part> <tp:taxon-name-part taxon-name-part-type="species" reg="amazonica">amazonica</tp:taxon-name-part></tp:taxon-name></italic> include also those from <xref ref-type="bibr" rid="B1">Azevedo et al. (2014)</xref>, <xref ref-type="bibr" rid="B8">Gertsch (1967)</xref> and <xref ref-type="bibr" rid="B20">Silveira (2015)</xref>. <bold>79</bold> Expanded map showing the records of the illustrated specimens of <italic><tp:taxon-name><tp:taxon-name-part taxon-name-part-type="genus" reg="Loxosceles">L.</tp:taxon-name-part> <tp:taxon-name-part taxon-name-part-type="species" reg="amazonica">amazonica</tp:taxon-name-part></tp:taxon-name></italic>, <italic><tp:taxon-name><tp:taxon-name-part taxon-name-part-type="genus" reg="Loxosceles">L.</tp:taxon-name-part> <tp:taxon-name-part taxon-name-part-type="species" reg="willianilsoni">willianilsoni</tp:taxon-name-part></tp:taxon-name></italic> sp. n. and <italic><tp:taxon-name><tp:taxon-name-part taxon-name-part-type="genus" reg="Loxosceles">L.</tp:taxon-name-part> <tp:taxon-name-part taxon-name-part-type="species" reg="muriciensis">muriciensis</tp:taxon-name-part></tp:taxon-name></italic> sp. n.</p></caption><graphic xmlns:xlink="http://www.w3.org/1999/xlink" xlink:href="zookeys-667-067-g019.jpg" position="float" orientation="portrait" xlink:type="simple" id="oo_130907.jpg"/></fig><table-wrap id="T3" position="float" orientation="portrait"><label>Table 3.</label><caption><p>Localities of all the material studied. F = female, J = juvenile, M= male, MJ= immature male.</p></caption><table id="TID0E1BAI" rules="all"><tbody><tr><th rowspan="1" colspan="1">Species</th><th rowspan="1" colspan="1">Quantity</th><th rowspan="1" colspan="1">Number</th><th rowspan="1" colspan="1">Locality</th><th rowspan="1" colspan="1">Coordinates</th></tr><tr><td rowspan="29" colspan="1">
              <italic><tp:taxon-name><tp:taxon-name-part taxon-name-part-type="genus" reg="Loxosceles">L.</tp:taxon-name-part> <tp:taxon-name-part taxon-name-part-type="species" reg="amazonica">amazonica</tp:taxon-name-part></tp:taxon-name></italic>
            </td><td rowspan="1" colspan="1">1M, 1F, 11J</td><td rowspan="1" colspan="1">
                    <named-content xmlns:xlink="http://www.w3.org/1999/xlink" content-type="dwc:institutional_code" xlink:type="simple">MNRJ</named-content> 6927</td><td rowspan="1" colspan="1">
                    <abbrev xmlns:xlink="http://www.w3.org/1999/xlink" xlink:title="National Park" id="ABBRID0E6FCI" xlink:type="simple">PARNA</abbrev> Serra da Capivara, São Raimundo Nonato, Piauí, Brazil</td><td rowspan="1" colspan="1">[<named-content xmlns:xlink="http://www.w3.org/1999/xlink" content-type="dwc:verbatimCoordinates" xlink:type="simple"><named-content content-type="geo-json" specific-use="{&#34;type&#34;:&#34;Point&#34;,&#34;coordinates&#34;:[-42.683333,-9.000000]}" xlink:type="simple">9°00'S, 42°41'W</named-content></named-content>]</td></tr><tr><td rowspan="1" colspan="1">5M, 2F</td><td rowspan="1" colspan="1">
                    <named-content xmlns:xlink="http://www.w3.org/1999/xlink" content-type="dwc:institutional_code" xlink:type="simple">MNRJ</named-content> 6928</td><td rowspan="4" colspan="1">
                    <abbrev xmlns:xlink="http://www.w3.org/1999/xlink" xlink:title="Ecological Station" id="ABBRID0EAHCI" xlink:type="simple">ESEC</abbrev> Seridó, Serra Negra do Norte, Rio Grande do Norte, Brazil</td><td rowspan="4" colspan="1">(<named-content xmlns:xlink="http://www.w3.org/1999/xlink" content-type="dwc:verbatimCoordinates" xlink:type="simple"><named-content content-type="geo-json" specific-use="{&#34;type&#34;:&#34;Point&#34;,&#34;coordinates&#34;:[-44.4222645,-8.0269319]}" id="NCID0EKGCI" xlink:type="simple">6°34'S, 37°15'W</named-content></named-content>)</td></tr><tr><td rowspan="1" colspan="1">1F</td><td rowspan="1" colspan="1">
                    <named-content xmlns:xlink="http://www.w3.org/1999/xlink" content-type="dwc:institutional_code" xlink:type="simple">MNRJ</named-content> 6929</td></tr><tr><td rowspan="1" colspan="1">1F</td><td rowspan="1" colspan="1">
                    <named-content xmlns:xlink="http://www.w3.org/1999/xlink" content-type="dwc:institutional_code" xlink:type="simple">MNRJ</named-content> 6930</td></tr><tr><td rowspan="1" colspan="1">1M</td><td rowspan="1" colspan="1">
                    <named-content xmlns:xlink="http://www.w3.org/1999/xlink" content-type="dwc:institutional_code" xlink:type="simple">MNRJ</named-content> 7303</td></tr><tr><td rowspan="1" colspan="1">1F</td><td rowspan="1" colspan="1">
                    <named-content xmlns:xlink="http://www.w3.org/1999/xlink" content-type="dwc:institutional_code" xlink:type="simple">MNRJ</named-content> 6931</td><td rowspan="10" colspan="1">
                    <abbrev xmlns:xlink="http://www.w3.org/1999/xlink" xlink:title="National Forest" id="ABBRID0E6ICI" xlink:type="simple">FLONA</abbrev> de Açu, Açu, Rio Grande do Norte, Brazil</td><td rowspan="10" colspan="1">(<named-content xmlns:xlink="http://www.w3.org/1999/xlink" content-type="dwc:verbatimCoordinates" xlink:type="simple"><named-content content-type="geo-json" specific-use="{&#34;type&#34;:&#34;Point&#34;,&#34;coordinates&#34;:[-36.933333,-5.566667]}" id="NCID0EKJCI" xlink:type="simple">5°34'S, 36°56'W</named-content></named-content>)</td></tr><tr><td rowspan="1" colspan="1">1F</td><td rowspan="1" colspan="1">
                    <named-content xmlns:xlink="http://www.w3.org/1999/xlink" content-type="dwc:institutional_code" xlink:type="simple">MNRJ</named-content> 6932</td></tr><tr><td rowspan="1" colspan="1">1F</td><td rowspan="1" colspan="1">
                    <named-content xmlns:xlink="http://www.w3.org/1999/xlink" content-type="dwc:institutional_code" xlink:type="simple">MNRJ</named-content> 6933</td></tr><tr><td rowspan="1" colspan="1">1F</td><td rowspan="1" colspan="1">
                    <named-content xmlns:xlink="http://www.w3.org/1999/xlink" content-type="dwc:institutional_code" xlink:type="simple">MNRJ</named-content> 6934</td></tr><tr><td rowspan="1" colspan="1">1M</td><td rowspan="1" colspan="1">
                    <named-content xmlns:xlink="http://www.w3.org/1999/xlink" content-type="dwc:institutional_code" xlink:type="simple">MNRJ</named-content> 6935</td></tr><tr><td rowspan="1" colspan="1">1M</td><td rowspan="1" colspan="1">
                    <named-content xmlns:xlink="http://www.w3.org/1999/xlink" content-type="dwc:institutional_code" xlink:type="simple">MNRJ</named-content> 6936</td></tr><tr><td rowspan="1" colspan="1">1M</td><td rowspan="1" colspan="1">
                    <named-content xmlns:xlink="http://www.w3.org/1999/xlink" content-type="dwc:institutional_code" xlink:type="simple">MNRJ</named-content> 6937</td></tr><tr><td rowspan="1" colspan="1">1M</td><td rowspan="1" colspan="1">
                    <named-content xmlns:xlink="http://www.w3.org/1999/xlink" content-type="dwc:institutional_code" xlink:type="simple">MNRJ</named-content> 6938</td></tr><tr><td rowspan="1" colspan="1">1M</td><td rowspan="1" colspan="1">
                    <named-content xmlns:xlink="http://www.w3.org/1999/xlink" content-type="dwc:institutional_code" xlink:type="simple">MNRJ</named-content> 6939</td></tr><tr><td rowspan="1" colspan="1">1F</td><td rowspan="1" colspan="1">
                    <named-content xmlns:xlink="http://www.w3.org/1999/xlink" content-type="dwc:institutional_code" xlink:type="simple">MNRJ</named-content> 7305</td></tr><tr><td rowspan="1" colspan="1">1F</td><td rowspan="1" colspan="1">
                    <named-content xmlns:xlink="http://www.w3.org/1999/xlink" content-type="dwc:institutional_code" xlink:type="simple">MNRJ</named-content> 6940</td><td rowspan="10" colspan="1">Martins, Rio Grande do Norte, Brazil</td><td rowspan="10" colspan="1">(<named-content xmlns:xlink="http://www.w3.org/1999/xlink" content-type="dwc:verbatimCoordinates" xlink:type="simple"><named-content content-type="geo-json" specific-use="{&#34;type&#34;:&#34;Point&#34;,&#34;coordinates&#34;:[-37.900000,-6.066667]}" id="NCID0E2NCI" xlink:type="simple">6°04'S, 37°54'W</named-content></named-content>)</td></tr><tr><td rowspan="1" colspan="1">1F</td><td rowspan="1" colspan="1">
                    <named-content xmlns:xlink="http://www.w3.org/1999/xlink" content-type="dwc:institutional_code" xlink:type="simple">MNRJ</named-content> 6941</td></tr><tr><td rowspan="1" colspan="1">1F</td><td rowspan="1" colspan="1">
                    <named-content xmlns:xlink="http://www.w3.org/1999/xlink" content-type="dwc:institutional_code" xlink:type="simple">MNRJ</named-content> 6942</td></tr><tr><td rowspan="1" colspan="1">1F</td><td rowspan="1" colspan="1">
                    <named-content xmlns:xlink="http://www.w3.org/1999/xlink" content-type="dwc:institutional_code" xlink:type="simple">MNRJ</named-content> 6943</td></tr><tr><td rowspan="1" colspan="1">1F</td><td rowspan="1" colspan="1">
                    <named-content xmlns:xlink="http://www.w3.org/1999/xlink" content-type="dwc:institutional_code" xlink:type="simple">MNRJ</named-content> 6944</td></tr><tr><td rowspan="1" colspan="1">1M</td><td rowspan="1" colspan="1">
                    <named-content xmlns:xlink="http://www.w3.org/1999/xlink" content-type="dwc:institutional_code" xlink:type="simple">MNRJ</named-content> 6945</td></tr><tr><td rowspan="1" colspan="1">1M</td><td rowspan="1" colspan="1">
                    <named-content xmlns:xlink="http://www.w3.org/1999/xlink" content-type="dwc:institutional_code" xlink:type="simple">MNRJ</named-content> 6946</td></tr><tr><td rowspan="1" colspan="1">1M</td><td rowspan="1" colspan="1">
                    <named-content xmlns:xlink="http://www.w3.org/1999/xlink" content-type="dwc:institutional_code" xlink:type="simple">MNRJ</named-content> 6947</td></tr><tr><td rowspan="1" colspan="1">1M</td><td rowspan="1" colspan="1">
                    <named-content xmlns:xlink="http://www.w3.org/1999/xlink" content-type="dwc:institutional_code" xlink:type="simple">MNRJ</named-content> 7306</td></tr><tr><td rowspan="1" colspan="1">1F</td><td rowspan="1" colspan="1">
                    <named-content xmlns:xlink="http://www.w3.org/1999/xlink" content-type="dwc:institutional_code" xlink:type="simple">MNRJ</named-content> 7304</td></tr><tr><td rowspan="1" colspan="1">1M</td><td rowspan="1" colspan="1">
                    <named-content xmlns:xlink="http://www.w3.org/1999/xlink" content-type="dwc:institutional_code" xlink:type="simple">MNRJ</named-content> 6948</td><td rowspan="2" colspan="1">Macaíba, Rio Grande do Norte, Brazil</td><td rowspan="2" colspan="1">(<named-content xmlns:xlink="http://www.w3.org/1999/xlink" content-type="dwc:verbatimCoordinates" xlink:type="simple"><named-content content-type="geo-json" specific-use="{&#34;type&#34;:&#34;Point&#34;,&#34;coordinates&#34;:[-35.350000,-5.883333]}" id="NCID0EMSCI" xlink:type="simple">5°53'S, 35°21'W</named-content></named-content>)</td></tr><tr><td rowspan="1" colspan="1">1F</td><td rowspan="1" colspan="1">
                    <named-content xmlns:xlink="http://www.w3.org/1999/xlink" content-type="dwc:institutional_code" xlink:type="simple">MNRJ</named-content> 6949</td></tr><tr><td rowspan="1" colspan="1">1M, 1MJ</td><td rowspan="1" colspan="1">
                    <named-content xmlns:xlink="http://www.w3.org/1999/xlink" content-type="dwc:institutional_code" xlink:type="simple">MNRJ</named-content> 6950</td><td rowspan="2" colspan="1">Santa Quitéria, Ceará, Brazil</td><td rowspan="2" colspan="1">(<named-content xmlns:xlink="http://www.w3.org/1999/xlink" content-type="dwc:verbatimCoordinates" xlink:type="simple"><named-content content-type="geo-json" specific-use="{&#34;type&#34;:&#34;Point&#34;,&#34;coordinates&#34;:[-40.150000,-4.316667]}" id="NCID0EVTCI" xlink:type="simple">4°19'S, 40°09'W</named-content></named-content>)</td></tr><tr><td rowspan="1" colspan="1">1M, 1F, 9J</td><td rowspan="1" colspan="1">
                    <named-content xmlns:xlink="http://www.w3.org/1999/xlink" content-type="dwc:institutional_code" xlink:type="simple">MNRJ</named-content> 6952</td></tr><tr><td rowspan="15" colspan="1">
              <italic><tp:taxon-name><tp:taxon-name-part taxon-name-part-type="genus" reg="Loxosceles">L.</tp:taxon-name-part> <tp:taxon-name-part taxon-name-part-type="species" reg="willianilsoni">willianilsoni</tp:taxon-name-part></tp:taxon-name></italic> sp. n.</td><td rowspan="1" colspan="1">1M</td><td rowspan="1" colspan="1">
                    <named-content xmlns:xlink="http://www.w3.org/1999/xlink" content-type="dwc:institutional_code" xlink:type="simple">MNRJ</named-content> 6953</td><td rowspan="15" colspan="1">Casa de Pedra cave, Martins, Rio Grande do Norte, Brazil</td><td rowspan="15" colspan="1">(<named-content xmlns:xlink="http://www.w3.org/1999/xlink" content-type="dwc:verbatimCoordinates" xlink:type="simple"><named-content content-type="geo-json" specific-use="{&#34;type&#34;:&#34;Point&#34;,&#34;coordinates&#34;:[-37.9166667,-6.083333]}" id="NCID0ENVCI" xlink:type="simple">06°05'S, 37°55'W</named-content></named-content>)</td></tr><tr><td rowspan="1" colspan="1">1F</td><td rowspan="1" colspan="1">
                    <named-content xmlns:xlink="http://www.w3.org/1999/xlink" content-type="dwc:institutional_code" xlink:type="simple">MNRJ</named-content> 6954</td></tr><tr><td rowspan="1" colspan="1">1F</td><td rowspan="1" colspan="1">
                    <named-content xmlns:xlink="http://www.w3.org/1999/xlink" content-type="dwc:institutional_code" xlink:type="simple">MNRJ</named-content> 6955</td></tr><tr><td rowspan="1" colspan="1">1F</td><td rowspan="1" colspan="1">
                    <named-content xmlns:xlink="http://www.w3.org/1999/xlink" content-type="dwc:institutional_code" xlink:type="simple">MNRJ</named-content> 6956</td></tr><tr><td rowspan="1" colspan="1">1F</td><td rowspan="1" colspan="1">
                    <named-content xmlns:xlink="http://www.w3.org/1999/xlink" content-type="dwc:institutional_code" xlink:type="simple">MNRJ</named-content> 6957</td></tr><tr><td rowspan="1" colspan="1">1F</td><td rowspan="1" colspan="1">
                    <named-content xmlns:xlink="http://www.w3.org/1999/xlink" content-type="dwc:institutional_code" xlink:type="simple">MNRJ</named-content> 6958</td></tr><tr><td rowspan="1" colspan="1">1F</td><td rowspan="1" colspan="1">
                    <named-content xmlns:xlink="http://www.w3.org/1999/xlink" content-type="dwc:institutional_code" xlink:type="simple">MNRJ</named-content> 6959</td></tr><tr><td rowspan="1" colspan="1">1M</td><td rowspan="1" colspan="1">
                    <named-content xmlns:xlink="http://www.w3.org/1999/xlink" content-type="dwc:institutional_code" xlink:type="simple">MNRJ</named-content> 6960</td></tr><tr><td rowspan="1" colspan="1">1M</td><td rowspan="1" colspan="1">
                    <named-content xmlns:xlink="http://www.w3.org/1999/xlink" content-type="dwc:institutional_code" xlink:type="simple">MNRJ</named-content> 6961</td></tr><tr><td rowspan="1" colspan="1">1M</td><td rowspan="1" colspan="1">
                    <named-content xmlns:xlink="http://www.w3.org/1999/xlink" content-type="dwc:institutional_code" xlink:type="simple">MNRJ</named-content> 6962</td></tr><tr><td rowspan="1" colspan="1">1M</td><td rowspan="1" colspan="1">
                    <named-content xmlns:xlink="http://www.w3.org/1999/xlink" content-type="dwc:institutional_code" xlink:type="simple">MNRJ</named-content> 6963</td></tr><tr><td rowspan="1" colspan="1">1M</td><td rowspan="1" colspan="1">
                    <named-content xmlns:xlink="http://www.w3.org/1999/xlink" content-type="dwc:institutional_code" xlink:type="simple">MNRJ</named-content> 6964</td></tr><tr><td rowspan="1" colspan="1">1M</td><td rowspan="1" colspan="1">
                    <named-content xmlns:xlink="http://www.w3.org/1999/xlink" content-type="dwc:institutional_code" xlink:type="simple">MNRJ</named-content> 6965</td></tr><tr><td rowspan="1" colspan="1">1M</td><td rowspan="1" colspan="1">
                    <named-content xmlns:xlink="http://www.w3.org/1999/xlink" content-type="dwc:institutional_code" xlink:type="simple">MNRJ</named-content> 6966</td></tr><tr><td rowspan="1" colspan="1">1F</td><td rowspan="1" colspan="1">
                    <named-content xmlns:xlink="http://www.w3.org/1999/xlink" content-type="dwc:institutional_code" xlink:type="simple">MNRJ</named-content> 6951</td></tr><tr><td rowspan="2" colspan="1">
              <italic><tp:taxon-name><tp:taxon-name-part taxon-name-part-type="genus" reg="Loxosceles">L.</tp:taxon-name-part> <tp:taxon-name-part taxon-name-part-type="species" reg="muriciensis">muriciensis</tp:taxon-name-part></tp:taxon-name></italic> sp. n.</td><td rowspan="1" colspan="1">1M</td><td rowspan="1" colspan="1">
                    <named-content xmlns:xlink="http://www.w3.org/1999/xlink" content-type="dwc:institutional_code" xlink:type="simple">MNRJ</named-content> 6967</td><td rowspan="2" colspan="1">Murici, <tp:taxon-name><tp:taxon-name-part taxon-name-part-type="genus" reg="Alagoas">Alagoas</tp:taxon-name-part></tp:taxon-name>, Brazil</td><td rowspan="2" colspan="1">(<named-content xmlns:xlink="http://www.w3.org/1999/xlink" content-type="dwc:verbatimCoordinates" xlink:type="simple"><named-content content-type="geo-json" specific-use="{&#34;type&#34;:&#34;Point&#34;,&#34;coordinates&#34;:[-35.800000,-9.250000]}" id="NCID0EV3CI" xlink:type="simple">9°15'S, 35°48'W</named-content></named-content>)</td></tr><tr><td rowspan="1" colspan="1">1F, 1M</td><td rowspan="1" colspan="1">
                    <named-content xmlns:xlink="http://www.w3.org/1999/xlink" content-type="dwc:institutional_code" xlink:type="simple">MNRJ</named-content> 6968</td></tr></tbody></table></table-wrap><table-wrap id="T1" position="float" orientation="portrait"><label>Table 1.</label><caption><p>
          <italic><tp:taxon-name><tp:taxon-name-part taxon-name-part-type="genus" reg="Loxosceles">Loxosceles</tp:taxon-name-part></tp:taxon-name></italic> spp. of <italic><tp:taxon-name><tp:taxon-name-part taxon-name-part-type="species" reg="rufescens">rufescens</tp:taxon-name-part></tp:taxon-name></italic> group, males. Carapace and leg I measurements. Data from (1) <xref ref-type="bibr" rid="B8">Gertsch (1967)</xref>, (2) <xref ref-type="bibr" rid="B11">Lotz (2012)</xref>, (3) <xref ref-type="bibr" rid="B17">Planas and Ribera (2015)</xref>. Legs differentiated by less than 0.5 mm are in bold. AL = state of <tp:taxon-name><tp:taxon-name-part taxon-name-part-type="genus" reg="Alagoas">Alagoas</tp:taxon-name-part></tp:taxon-name>, AM = state of Amazonas, CE = state of Ceará, PI = state of Piauí, RN = state of Rio Grande do Norte.</p></caption><table id="TID0EAYAG" rules="all"><tbody><tr><th rowspan="1" colspan="1">Taxon</th><th rowspan="1" colspan="1">Locality</th><th rowspan="1" colspan="1">Specimen</th><th rowspan="1" colspan="1">Carapace</th><th rowspan="1" colspan="1">Leg I</th><th rowspan="1" colspan="1">Leg I / Carapace</th><th rowspan="1" colspan="1">Leg Formula</th></tr><tr><td rowspan="1" colspan="1">
              <italic><tp:taxon-name><tp:taxon-name-part taxon-name-part-type="genus" reg="Loxosceles">L.</tp:taxon-name-part> <tp:taxon-name-part taxon-name-part-type="species" reg="amazonica">amazonica</tp:taxon-name-part></tp:taxon-name></italic> <sup>1</sup></td><td rowspan="1" colspan="1">Gurupá (AM), Brazil</td><td rowspan="1" colspan="1">paratype</td><td rowspan="1" colspan="1">4</td><td rowspan="1" colspan="1">19.5</td><td rowspan="1" colspan="1">4.88</td><td rowspan="1" colspan="1">2, <bold>4</bold>, <bold>1</bold>, 3</td></tr><tr><td rowspan="1" colspan="1">
              <italic><tp:taxon-name><tp:taxon-name-part taxon-name-part-type="genus" reg="Loxosceles">L.</tp:taxon-name-part> <tp:taxon-name-part taxon-name-part-type="species" reg="amazonica">amazonica</tp:taxon-name-part></tp:taxon-name></italic>
            </td><td rowspan="1" colspan="1">
                    <abbrev xmlns:xlink="http://www.w3.org/1999/xlink" xlink:title="National Forest" id="ABBRID0EQ1AI" xlink:type="simple">FLONA</abbrev> Açu (RN), Brazil</td><td rowspan="1" colspan="1">
                    <named-content xmlns:xlink="http://www.w3.org/1999/xlink" content-type="dwc:institutional_code" xlink:type="simple">MNRJ</named-content> 6936</td><td rowspan="1" colspan="1">3.87</td><td rowspan="1" colspan="1">22.11</td><td rowspan="1" colspan="1">5.72</td><td rowspan="1" colspan="1">2, <bold>4</bold>, <bold>1</bold>, 3</td></tr><tr><td rowspan="1" colspan="1">
              <italic><tp:taxon-name><tp:taxon-name-part taxon-name-part-type="genus" reg="Loxosceles">L.</tp:taxon-name-part> <tp:taxon-name-part taxon-name-part-type="species" reg="amazonica">amazonica</tp:taxon-name-part></tp:taxon-name></italic>
            </td><td rowspan="1" colspan="1">
                    <abbrev xmlns:xlink="http://www.w3.org/1999/xlink" xlink:title="Ecological Station" id="ABBRID0EC3AI" xlink:type="simple">ESEC</abbrev> Seridó (RN), Brazil</td><td rowspan="1" colspan="1">
                    <named-content xmlns:xlink="http://www.w3.org/1999/xlink" content-type="dwc:institutional_code" xlink:type="simple">MNRJ</named-content> 7303</td><td rowspan="1" colspan="1">3.26</td><td rowspan="1" colspan="1">17.57</td><td rowspan="1" colspan="1">5.39</td><td rowspan="1" colspan="1">2, 4, 1, 3</td></tr><tr><td rowspan="1" colspan="1">
              <italic><tp:taxon-name><tp:taxon-name-part taxon-name-part-type="genus" reg="Loxosceles">L.</tp:taxon-name-part> <tp:taxon-name-part taxon-name-part-type="species" reg="amazonica">amazonica</tp:taxon-name-part></tp:taxon-name></italic>
            </td><td rowspan="1" colspan="1">Martins (RN), Brazil</td><td rowspan="1" colspan="1">
                    <named-content xmlns:xlink="http://www.w3.org/1999/xlink" content-type="dwc:institutional_code" xlink:type="simple">MNRJ</named-content> 6947</td><td rowspan="1" colspan="1">3.12</td><td rowspan="1" colspan="1">16.94</td><td rowspan="1" colspan="1">5.43</td><td rowspan="1" colspan="1">2, 4, 1, 3</td></tr><tr><td rowspan="1" colspan="1">
              <italic><tp:taxon-name><tp:taxon-name-part taxon-name-part-type="genus" reg="Loxosceles">L.</tp:taxon-name-part> <tp:taxon-name-part taxon-name-part-type="species" reg="amazonica">amazonica</tp:taxon-name-part></tp:taxon-name></italic>
            </td><td rowspan="1" colspan="1">Macaíba (RN), Brazil</td><td rowspan="1" colspan="1">
                    <named-content xmlns:xlink="http://www.w3.org/1999/xlink" content-type="dwc:institutional_code" xlink:type="simple">MNRJ</named-content> 6948</td><td rowspan="1" colspan="1">2.86</td><td rowspan="1" colspan="1">15.95</td><td rowspan="1" colspan="1">5.58</td><td rowspan="1" colspan="1">
              <bold>2</bold>, <bold>4</bold>, 1, 3</td></tr><tr><td rowspan="1" colspan="1">
              <italic><tp:taxon-name><tp:taxon-name-part taxon-name-part-type="genus" reg="Loxosceles">L.</tp:taxon-name-part> <tp:taxon-name-part taxon-name-part-type="species" reg="amazonica">amazonica</tp:taxon-name-part></tp:taxon-name></italic>
            </td><td rowspan="1" colspan="1">São Raimundo Nonato (PI), Brazil</td><td rowspan="1" colspan="1">
                    <named-content xmlns:xlink="http://www.w3.org/1999/xlink" content-type="dwc:institutional_code" xlink:type="simple">MNRJ</named-content> 6927</td><td rowspan="1" colspan="1">2.62</td><td rowspan="1" colspan="1">16.39</td><td rowspan="1" colspan="1">6.25</td><td rowspan="1" colspan="1">2, <bold>4</bold>, <bold>1</bold>, 3</td></tr><tr><td rowspan="1" colspan="1">
              <italic><tp:taxon-name><tp:taxon-name-part taxon-name-part-type="genus" reg="Loxosceles">L.</tp:taxon-name-part> <tp:taxon-name-part taxon-name-part-type="species" reg="amazonica">amazonica</tp:taxon-name-part></tp:taxon-name></italic>
            </td><td rowspan="1" colspan="1">Santa Quitéria (CE), Brazil</td><td rowspan="1" colspan="1">
                    <named-content xmlns:xlink="http://www.w3.org/1999/xlink" content-type="dwc:institutional_code" xlink:type="simple">MNRJ</named-content> 6950</td><td rowspan="1" colspan="1">2.76</td><td rowspan="1" colspan="1">20.81</td><td rowspan="1" colspan="1">7.54</td><td rowspan="1" colspan="1">2, <bold>4</bold>, <bold>1</bold>, 3</td></tr><tr><td rowspan="1" colspan="1">
              <italic><tp:taxon-name><tp:taxon-name-part taxon-name-part-type="genus" reg="Loxosceles">L.</tp:taxon-name-part> <tp:taxon-name-part taxon-name-part-type="species" reg="willianilsoni">willianilsoni</tp:taxon-name-part></tp:taxon-name></italic> sp. n.</td><td rowspan="1" colspan="1">Martins (RN), Brazil</td><td rowspan="1" colspan="1">holotype</td><td rowspan="1" colspan="1">3.16</td><td rowspan="1" colspan="1">27.44</td><td rowspan="1" colspan="1">8.69</td><td rowspan="1" colspan="1">2, 1, 4, 3</td></tr><tr><td rowspan="1" colspan="1">
              <italic><tp:taxon-name><tp:taxon-name-part taxon-name-part-type="genus" reg="Loxosceles">L.</tp:taxon-name-part> <tp:taxon-name-part taxon-name-part-type="species" reg="muriciensis">muriciensis</tp:taxon-name-part></tp:taxon-name></italic> sp. n.</td><td rowspan="1" colspan="1">Murici (AL), Brazil</td><td rowspan="1" colspan="1">holotype</td><td rowspan="1" colspan="1">2.21</td><td rowspan="1" colspan="1">17.9</td><td rowspan="1" colspan="1">8.12</td><td rowspan="1" colspan="1">2, 1, 4, 3</td></tr><tr><td rowspan="1" colspan="1">
              <italic><tp:taxon-name><tp:taxon-name-part taxon-name-part-type="genus" reg="Loxosceles">L.</tp:taxon-name-part> <tp:taxon-name-part taxon-name-part-type="species" reg="rufescens">rufescens</tp:taxon-name-part></tp:taxon-name></italic> <sup>1</sup></td><td rowspan="1" colspan="1">Rome, Italy</td><td rowspan="1" colspan="1">
                    <named-content xmlns:xlink="http://www.w3.org/1999/xlink" content-type="dwc:institutional_code" xlink:type="simple">AMNH</named-content>
                  </td><td rowspan="1" colspan="1">3</td><td rowspan="1" colspan="1">20.1</td><td rowspan="1" colspan="1">6.70</td><td rowspan="1" colspan="1">2, <bold>4</bold>, <bold>1</bold>, 3</td></tr><tr><td rowspan="1" colspan="1">
              <italic><tp:taxon-name><tp:taxon-name-part taxon-name-part-type="genus" reg="Loxosceles">L.</tp:taxon-name-part> <tp:taxon-name-part taxon-name-part-type="species" reg="foutadjalloni">foutadjalloni</tp:taxon-name-part></tp:taxon-name></italic> <sup>2</sup></td><td rowspan="1" colspan="1">Guinea</td><td rowspan="1" colspan="1">lectotype</td><td rowspan="1" colspan="1">4</td><td rowspan="1" colspan="1">45.9</td><td rowspan="1" colspan="1">11.48</td><td rowspan="1" colspan="1">2, 1, 4, 3</td></tr><tr><td rowspan="1" colspan="1">
              <italic><tp:taxon-name><tp:taxon-name-part taxon-name-part-type="genus" reg="Loxosceles">L.</tp:taxon-name-part> <tp:taxon-name-part taxon-name-part-type="species" reg="mahan">mahan</tp:taxon-name-part></tp:taxon-name></italic> <sup>3</sup></td><td rowspan="1" colspan="1">Canary Islands</td><td rowspan="1" colspan="1">holotype</td><td rowspan="1" colspan="1">2.89</td><td rowspan="1" colspan="1">17.37</td><td rowspan="1" colspan="1">6.01</td><td rowspan="1" colspan="1">2, <bold>4</bold>, <bold>1</bold>, 3</td></tr><tr><td rowspan="1" colspan="1">
              <italic><tp:taxon-name><tp:taxon-name-part taxon-name-part-type="genus" reg="Loxosceles">L.</tp:taxon-name-part> <tp:taxon-name-part taxon-name-part-type="species" reg="tazarte">tazarte</tp:taxon-name-part></tp:taxon-name></italic> <sup>3</sup></td><td rowspan="1" colspan="1">Canary Islands</td><td rowspan="1" colspan="1">holotype</td><td rowspan="1" colspan="1">2.34</td><td rowspan="1" colspan="1">15.42</td><td rowspan="1" colspan="1">6.59</td><td rowspan="1" colspan="1">2, <bold>1</bold>, <bold>4</bold>, 3</td></tr><tr><td rowspan="1" colspan="1">
              <italic><tp:taxon-name><tp:taxon-name-part taxon-name-part-type="genus" reg="Loxosceles">L.</tp:taxon-name-part> <tp:taxon-name-part taxon-name-part-type="species" reg="bentejui">bentejui</tp:taxon-name-part></tp:taxon-name></italic> <sup>3</sup></td><td rowspan="1" colspan="1">Canary Islands</td><td rowspan="1" colspan="1">holotype</td><td rowspan="1" colspan="1">2.91</td><td rowspan="1" colspan="1">20.63</td><td rowspan="1" colspan="1">7.09</td><td rowspan="1" colspan="1">2, 1, 4, 3</td></tr><tr><td rowspan="1" colspan="1">
              <italic><tp:taxon-name><tp:taxon-name-part taxon-name-part-type="genus" reg="Loxosceles">L.</tp:taxon-name-part> <tp:taxon-name-part taxon-name-part-type="species" reg="tibicena">tibicena</tp:taxon-name-part></tp:taxon-name></italic> <sup>3</sup></td><td rowspan="1" colspan="1">Canary Islands</td><td rowspan="1" colspan="1">holotype</td><td rowspan="1" colspan="1">2.63</td><td rowspan="1" colspan="1">20.19</td><td rowspan="1" colspan="1">7.68</td><td rowspan="1" colspan="1">2, 4, 1, 3</td></tr><tr><td rowspan="1" colspan="1">
              <italic><tp:taxon-name><tp:taxon-name-part taxon-name-part-type="genus" reg="Loxosceles">L.</tp:taxon-name-part> <tp:taxon-name-part taxon-name-part-type="species" reg="guayota">guayota</tp:taxon-name-part></tp:taxon-name></italic> <sup>3</sup></td><td rowspan="1" colspan="1">Canary Islands</td><td rowspan="1" colspan="1">holotype</td><td rowspan="1" colspan="1">3.62</td><td rowspan="1" colspan="1">34.78</td><td rowspan="1" colspan="1">9.61</td><td rowspan="1" colspan="1">2, 1, 4, 3</td></tr><tr><td rowspan="1" colspan="1">
              <italic><tp:taxon-name><tp:taxon-name-part taxon-name-part-type="genus" reg="Loxosceles">L.</tp:taxon-name-part> <tp:taxon-name-part taxon-name-part-type="species" reg="hupalupa">hupalupa</tp:taxon-name-part></tp:taxon-name></italic> <sup>3</sup></td><td rowspan="1" colspan="1">Canary Islands</td><td rowspan="1" colspan="1">holotype</td><td rowspan="1" colspan="1">2.51</td><td rowspan="1" colspan="1">19.51</td><td rowspan="1" colspan="1">7.77</td><td rowspan="1" colspan="1">2, 4, 1, 3</td></tr></tbody></table></table-wrap><table-wrap id="T2" position="float" orientation="portrait"><label>Table 2.</label><caption><p>
          <italic><tp:taxon-name><tp:taxon-name-part taxon-name-part-type="genus" reg="Loxosceles">Loxosceles</tp:taxon-name-part></tp:taxon-name></italic> spp. of <italic><tp:taxon-name><tp:taxon-name-part taxon-name-part-type="species" reg="rufescens">rufescens</tp:taxon-name-part></tp:taxon-name></italic> group, females. Carapace and leg I measurements. Data from (1) <xref ref-type="bibr" rid="B8">Gertsch (1967)</xref>, (2) <xref ref-type="bibr" rid="B11">Lotz (2012)</xref>, (3) <xref ref-type="bibr" rid="B17">Planas and Ribera (2015)</xref>. Legs differentiated by less than 0.5 mm are in bold. * = Legs 2 and 4, and legs 4 and 1 have difference in length less than 0.5 mm. AL = state of <tp:taxon-name><tp:taxon-name-part taxon-name-part-type="genus" reg="Alagoas">Alagoas</tp:taxon-name-part></tp:taxon-name>, CE = state of Ceará, MT = state of Mato Grosso, PI = state of Piauí, RN = state of Rio Grande do Norte.</p></caption><table id="TID0ENNBG" rules="all"><tbody><tr><th rowspan="1" colspan="1">Taxon</th><th rowspan="1" colspan="1">Locality</th><th rowspan="1" colspan="1">Specimen</th><th rowspan="1" colspan="1">Carapace</th><th rowspan="1" colspan="1">Leg I</th><th rowspan="1" colspan="1">Leg I / Carapace</th><th rowspan="1" colspan="1">Leg Formula</th></tr><tr><td rowspan="1" colspan="1">
              <italic><tp:taxon-name><tp:taxon-name-part taxon-name-part-type="genus" reg="Loxosceles">L.</tp:taxon-name-part> <tp:taxon-name-part taxon-name-part-type="species" reg="amazonica">amazonica</tp:taxon-name-part></tp:taxon-name></italic>
            </td><td rowspan="1" colspan="1">Santa Isabel (MT), Brazil</td><td rowspan="1" colspan="1">holotype</td><td rowspan="1" colspan="1">4.17</td><td rowspan="1" colspan="1">19.04</td><td rowspan="1" colspan="1">4.57</td><td rowspan="1" colspan="1">2, <bold>4</bold>, <bold>1</bold>, 3</td></tr><tr><td rowspan="1" colspan="1">
              <italic><tp:taxon-name><tp:taxon-name-part taxon-name-part-type="genus" reg="Loxosceles">L.</tp:taxon-name-part> <tp:taxon-name-part taxon-name-part-type="species" reg="amazonica">amazonica</tp:taxon-name-part></tp:taxon-name></italic>
            </td><td rowspan="1" colspan="1">Açu (RN), Brazil</td><td rowspan="1" colspan="1">
                    <named-content xmlns:xlink="http://www.w3.org/1999/xlink" content-type="dwc:institutional_code" xlink:type="simple">MNRJ</named-content> 6933</td><td rowspan="1" colspan="1">3.82</td><td rowspan="1" colspan="1">17.32</td><td rowspan="1" colspan="1">4.53</td><td rowspan="1" colspan="1">2, <bold>4</bold>, <bold>1</bold>, 3</td></tr><tr><td rowspan="1" colspan="1">
              <italic><tp:taxon-name><tp:taxon-name-part taxon-name-part-type="genus" reg="Loxosceles">L.</tp:taxon-name-part> <tp:taxon-name-part taxon-name-part-type="species" reg="amazonica">amazonica</tp:taxon-name-part></tp:taxon-name></italic>
            </td><td rowspan="1" colspan="1">Serra Negra do Norte (RN), Brazil</td><td rowspan="1" colspan="1">
                    <named-content xmlns:xlink="http://www.w3.org/1999/xlink" content-type="dwc:institutional_code" xlink:type="simple">MNRJ</named-content> 6928</td><td rowspan="1" colspan="1">3.89</td><td rowspan="1" colspan="1">17.60</td><td rowspan="1" colspan="1">4.52</td><td rowspan="1" colspan="1">
              <bold>2</bold>, <bold>4</bold>, <bold>1</bold>, 3*</td></tr><tr><td rowspan="1" colspan="1">
              <italic><tp:taxon-name><tp:taxon-name-part taxon-name-part-type="genus" reg="Loxosceles">L.</tp:taxon-name-part> <tp:taxon-name-part taxon-name-part-type="species" reg="amazonica">amazonica</tp:taxon-name-part></tp:taxon-name></italic>
            </td><td rowspan="1" colspan="1">Martins (RN), Brazil</td><td rowspan="1" colspan="1">
                    <named-content xmlns:xlink="http://www.w3.org/1999/xlink" content-type="dwc:institutional_code" xlink:type="simple">MNRJ</named-content> 6940</td><td rowspan="1" colspan="1">3.83</td><td rowspan="1" colspan="1">17.63</td><td rowspan="1" colspan="1">4.60</td><td rowspan="1" colspan="1">2, <bold>4</bold>, <bold>1</bold>, 3</td></tr><tr><td rowspan="1" colspan="1">
              <italic><tp:taxon-name><tp:taxon-name-part taxon-name-part-type="genus" reg="Loxosceles">L.</tp:taxon-name-part> <tp:taxon-name-part taxon-name-part-type="species" reg="amazonica">amazonica</tp:taxon-name-part></tp:taxon-name></italic>
            </td><td rowspan="1" colspan="1">Macaíba (RN), Brazil</td><td rowspan="1" colspan="1">
                    <named-content xmlns:xlink="http://www.w3.org/1999/xlink" content-type="dwc:institutional_code" xlink:type="simple">MNRJ</named-content> 6949</td><td rowspan="1" colspan="1">3.45</td><td rowspan="1" colspan="1">14.06</td><td rowspan="1" colspan="1">4.08</td><td rowspan="1" colspan="1">Missing legs 3 and 4</td></tr><tr><td rowspan="1" colspan="1">
              <italic><tp:taxon-name><tp:taxon-name-part taxon-name-part-type="genus" reg="Loxosceles">L.</tp:taxon-name-part> <tp:taxon-name-part taxon-name-part-type="species" reg="amazonica">amazonica</tp:taxon-name-part></tp:taxon-name></italic>
            </td><td rowspan="1" colspan="1">São Raimundo Nonato (PI), Brazil</td><td rowspan="1" colspan="1">
                    <named-content xmlns:xlink="http://www.w3.org/1999/xlink" content-type="dwc:institutional_code" xlink:type="simple">MNRJ</named-content> 6927</td><td rowspan="1" colspan="1">3.08</td><td rowspan="1" colspan="1">12.48</td><td rowspan="1" colspan="1">4.06</td><td rowspan="1" colspan="1">
              <bold>2</bold>, <bold>4</bold>, <bold>1</bold>, 3*</td></tr><tr><td rowspan="1" colspan="1">
              <italic><tp:taxon-name><tp:taxon-name-part taxon-name-part-type="genus" reg="Loxosceles">L.</tp:taxon-name-part> <tp:taxon-name-part taxon-name-part-type="species" reg="amazonica">amazonica</tp:taxon-name-part></tp:taxon-name></italic>
            </td><td rowspan="1" colspan="1">Santa Quitéria (CE), Brazil</td><td rowspan="1" colspan="1">
                    <named-content xmlns:xlink="http://www.w3.org/1999/xlink" content-type="dwc:institutional_code" xlink:type="simple">MNRJ</named-content> 6952</td><td rowspan="1" colspan="1">2.86</td><td rowspan="1" colspan="1">16.56</td><td rowspan="1" colspan="1">5.79</td><td rowspan="1" colspan="1">2, 4, 1, 3</td></tr><tr><td rowspan="1" colspan="1">
              <italic><tp:taxon-name><tp:taxon-name-part taxon-name-part-type="genus" reg="Loxosceles">L.</tp:taxon-name-part> <tp:taxon-name-part taxon-name-part-type="species" reg="willianilsoni">willianilsoni</tp:taxon-name-part></tp:taxon-name></italic> sp. n.</td><td rowspan="1" colspan="1">Martins(RN), Brazil</td><td rowspan="1" colspan="1">paratype</td><td rowspan="1" colspan="1">2.99</td><td rowspan="1" colspan="1">19.47</td><td rowspan="1" colspan="1">6.52</td><td rowspan="1" colspan="1">2, 1, 4, 3</td></tr><tr><td rowspan="1" colspan="1">
              <italic><tp:taxon-name><tp:taxon-name-part taxon-name-part-type="genus" reg="Loxosceles">L.</tp:taxon-name-part> <tp:taxon-name-part taxon-name-part-type="species" reg="muriciensis">muriciensis</tp:taxon-name-part></tp:taxon-name></italic> sp. n.</td><td rowspan="1" colspan="1">Murici (AL), Brazil</td><td rowspan="1" colspan="1">paratype</td><td rowspan="1" colspan="1">2.98</td><td rowspan="1" colspan="1">15.94</td><td rowspan="1" colspan="1">5.34</td><td rowspan="1" colspan="1">2, 1, 4, 3</td></tr><tr><td rowspan="1" colspan="1">
              <italic><tp:taxon-name><tp:taxon-name-part taxon-name-part-type="genus" reg="Loxosceles">L.</tp:taxon-name-part> <tp:taxon-name-part taxon-name-part-type="species" reg="rufescens">rufescens</tp:taxon-name-part></tp:taxon-name></italic> <sup>1</sup></td><td rowspan="1" colspan="1">Alto Douro, Portugal</td><td rowspan="1" colspan="1">
                    <named-content xmlns:xlink="http://www.w3.org/1999/xlink" content-type="dwc:institutional_code" xlink:type="simple">AMNH</named-content>
                  </td><td rowspan="1" colspan="1">3.2</td><td rowspan="1" colspan="1">15.4</td><td rowspan="1" colspan="1">4.81</td><td rowspan="1" colspan="1">2, 4, 1, 3</td></tr><tr><td rowspan="1" colspan="1">
              <italic><tp:taxon-name><tp:taxon-name-part taxon-name-part-type="genus" reg="Loxosceles">L.</tp:taxon-name-part> <tp:taxon-name-part taxon-name-part-type="species" reg="foutadjalloni">foutadjalloni</tp:taxon-name-part></tp:taxon-name></italic> <sup>2</sup></td><td rowspan="1" colspan="1">Guinea</td><td rowspan="1" colspan="1">paralectotype</td><td rowspan="1" colspan="1">3.9</td><td rowspan="1" colspan="1">26.8</td><td rowspan="1" colspan="1">6.87</td><td rowspan="1" colspan="1">2, 1, 4, 3</td></tr><tr><td rowspan="1" colspan="1">
              <italic><tp:taxon-name><tp:taxon-name-part taxon-name-part-type="genus" reg="Loxosceles">L.</tp:taxon-name-part> <tp:taxon-name-part taxon-name-part-type="species" reg="mahan">mahan</tp:taxon-name-part></tp:taxon-name></italic> <sup>3</sup></td><td rowspan="1" colspan="1">Canary Islands</td><td rowspan="1" colspan="1">paratype</td><td rowspan="1" colspan="1">2.97</td><td rowspan="1" colspan="1">12.97</td><td rowspan="1" colspan="1">4.37</td><td rowspan="1" colspan="1">
              <bold>2</bold>, <bold>4</bold>, 1, 3</td></tr><tr><td rowspan="1" colspan="1">
              <italic><tp:taxon-name><tp:taxon-name-part taxon-name-part-type="genus" reg="Loxosceles">L.</tp:taxon-name-part> <tp:taxon-name-part taxon-name-part-type="species" reg="tazarte">tazarte</tp:taxon-name-part></tp:taxon-name></italic> <sup>3</sup></td><td rowspan="1" colspan="1">Canary Islands</td><td rowspan="1" colspan="1">paratype</td><td rowspan="1" colspan="1">2.88</td><td rowspan="1" colspan="1">14.65</td><td rowspan="1" colspan="1">5.09</td><td rowspan="1" colspan="1">2, <bold>4</bold>, <bold>1</bold>, 3</td></tr><tr><td rowspan="1" colspan="1">
              <italic><tp:taxon-name><tp:taxon-name-part taxon-name-part-type="genus" reg="Loxosceles">L.</tp:taxon-name-part> <tp:taxon-name-part taxon-name-part-type="species" reg="bentejui">bentejui</tp:taxon-name-part></tp:taxon-name></italic> <sup>3</sup></td><td rowspan="1" colspan="1">Canary Islands</td><td rowspan="1" colspan="1">paratype</td><td rowspan="1" colspan="1">3.35</td><td rowspan="1" colspan="1">16.78</td><td rowspan="1" colspan="1">5.01</td><td rowspan="1" colspan="1">2, <bold>4</bold>, <bold>1</bold>, 3</td></tr><tr><td rowspan="1" colspan="1">
              <italic><tp:taxon-name><tp:taxon-name-part taxon-name-part-type="genus" reg="Loxosceles">L.</tp:taxon-name-part> <tp:taxon-name-part taxon-name-part-type="species" reg="tibicena">tibicena</tp:taxon-name-part></tp:taxon-name></italic> <sup>3</sup></td><td rowspan="1" colspan="1">Canary Islands</td><td rowspan="1" colspan="1">paratype</td><td rowspan="1" colspan="1">3.35</td><td rowspan="1" colspan="1">18.43</td><td rowspan="1" colspan="1">5.50</td><td rowspan="1" colspan="1">2, <bold>4</bold>, <bold>1</bold>, 3</td></tr><tr><td rowspan="1" colspan="1">
              <italic><tp:taxon-name><tp:taxon-name-part taxon-name-part-type="genus" reg="Loxosceles">L.</tp:taxon-name-part> <tp:taxon-name-part taxon-name-part-type="species" reg="hupalupa">hupalupa</tp:taxon-name-part></tp:taxon-name></italic> <sup>3</sup></td><td rowspan="1" colspan="1">Canary Islands</td><td rowspan="1" colspan="1">paratype</td><td rowspan="1" colspan="1">3.71</td><td rowspan="1" colspan="1">23.09</td><td rowspan="1" colspan="1">6.22</td><td rowspan="1" colspan="1">Missing leg 4</td></tr></tbody></table></table-wrap></tp:treatment-sec><ref-list><ref id="B1"><mixed-citation xmlns:xlink="http://www.w3.org/1999/xlink" xlink:type="simple">
          <person-group><name name-style="western"><surname>Azevedo</surname><given-names>R</given-names></name><name name-style="western"><surname>Texeira</surname><given-names>PMS</given-names></name><name name-style="western"><surname>Siqueira</surname><given-names>RCL</given-names></name><name name-style="western"><surname>Brescovit</surname><given-names>AD</given-names></name></person-group> (<year>2014</year>) <article-title>New record and distribution of <italic><tp:taxon-name><tp:taxon-name-part taxon-name-part-type="genus">Loxosceles</tp:taxon-name-part> <tp:taxon-name-part taxon-name-part-type="species">amazonica</tp:taxon-name-part></tp:taxon-name></italic> Gertsch, 1967 (<tp:taxon-name><tp:taxon-name-part taxon-name-part-type="order">Araneae</tp:taxon-name-part></tp:taxon-name>: <tp:taxon-name><tp:taxon-name-part taxon-name-part-type="family">Sicariidae</tp:taxon-name-part></tp:taxon-name>) in the state of Ceará, Brazil.</article-title> <source>Check List</source> <volume>10</volume>(<issue>1</issue>): <fpage>207</fpage>–<lpage>208</lpage>. <ext-link xlink:type="simple" ext-link-type="doi" xlink:href="10.15560/10.1.207">https://doi.org/10.15560/10.1.207</ext-link></mixed-citation></ref><ref id="B8"><mixed-citation xmlns:xlink="http://www.w3.org/1999/xlink" xlink:type="simple">
          <person-group><name name-style="western"><surname>Gertsch</surname><given-names>WJ</given-names></name></person-group> (<year>1967</year>) <article-title>The spider genus <italic><tp:taxon-name><tp:taxon-name-part taxon-name-part-type="genus">Loxosceles</tp:taxon-name-part></tp:taxon-name></italic> in South America (<tp:taxon-name><tp:taxon-name-part taxon-name-part-type="order">Araneae</tp:taxon-name-part></tp:taxon-name>, <tp:taxon-name><tp:taxon-name-part taxon-name-part-type="family">Scytodidae</tp:taxon-name-part></tp:taxon-name>).</article-title> <source>Bulletin of the American Museum of Natural History</source> <volume>136</volume>: <fpage>117</fpage>–<lpage>174</lpage>. <ext-link xlink:type="simple" ext-link-type="uri" xlink:href="http://digitallibrary.amnh.org/handle/2246/1989">http://digitallibrary.amnh.org/handle/2246/1989</ext-link></mixed-citation></ref><ref id="B20"><mixed-citation xmlns:xlink="http://www.w3.org/1999/xlink" xlink:type="simple">
          <person-group><name name-style="western"><surname>Silveira</surname><given-names>AL</given-names></name></person-group> (<year>2015</year>) <article-title>Novos registros geográficos da aranha-marrom <italic><tp:taxon-name><tp:taxon-name-part taxon-name-part-type="genus">Loxosceles</tp:taxon-name-part> <tp:taxon-name-part taxon-name-part-type="species">amazonica</tp:taxon-name-part></tp:taxon-name></italic> Gertsch, 1967 (<tp:taxon-name><tp:taxon-name-part taxon-name-part-type="order">Araneae</tp:taxon-name-part></tp:taxon-name>, <tp:taxon-name><tp:taxon-name-part taxon-name-part-type="family">Sicariidae</tp:taxon-name-part></tp:taxon-name>) no Nordeste do Brasil e sua importância médica.</article-title> <source>Revista Médica de Minas Gerais</source> <volume>25</volume>(<issue>1</issue>): <fpage>37</fpage>–<lpage>45</lpage>. <ext-link xlink:type="simple" ext-link-type="doi" xlink:href="10.5935/2238-3182.20150008">https://doi.org/10.5935/2238-3182.20150008</ext-link></mixed-citation></ref><ref id="B11"><mixed-citation xmlns:xlink="http://www.w3.org/1999/xlink" xlink:type="simple">
          <person-group><name name-style="western"><surname>Lotz</surname><given-names>LN</given-names></name></person-group> (<year>2012</year>) <article-title>Present status of <tp:taxon-name><tp:taxon-name-part taxon-name-part-type="family">Sicariidae</tp:taxon-name-part></tp:taxon-name> (<tp:taxon-name><tp:taxon-name-part taxon-name-part-type="class">Arachnida</tp:taxon-name-part></tp:taxon-name>: <tp:taxon-name><tp:taxon-name-part taxon-name-part-type="order">Araneae</tp:taxon-name-part></tp:taxon-name>) in the Afrotropical region.</article-title> <source>Zootaxa</source> <volume>3522</volume>: <fpage>1</fpage>–<lpage>41</lpage>. <ext-link xlink:type="simple" ext-link-type="uri" xlink:href="http://www.mapress.com/zootaxa/2012/f/z03522p041f.pdf">http://www.mapress.com/zootaxa/2012/f/z03522p041f.pdf</ext-link></mixed-citation></ref><ref id="B17"><mixed-citation xmlns:xlink="http://www.w3.org/1999/xlink" xlink:type="simple">
          <person-group><name name-style="western"><surname>Planas</surname><given-names>E</given-names></name><name name-style="western"><surname>Ribera</surname><given-names>C</given-names></name></person-group> (<year>2015</year>) <article-title>Description of six new species of <italic><tp:taxon-name><tp:taxon-name-part taxon-name-part-type="genus">Loxosceles</tp:taxon-name-part></tp:taxon-name></italic> (<tp:taxon-name><tp:taxon-name-part taxon-name-part-type="order">Araneae</tp:taxon-name-part></tp:taxon-name>: <tp:taxon-name><tp:taxon-name-part taxon-name-part-type="family">Sicariidae</tp:taxon-name-part></tp:taxon-name>) endemic to the Canary Islands and the utility of DNA barcoding for their fast and accurate identification.</article-title> <source>Zoological Journal of the Linnean Society</source> <volume>174</volume>: <fpage>47</fpage>–<lpage>73</lpage>. <ext-link xlink:type="simple" ext-link-type="doi" xlink:href="10.1111/zoj.12226">https://doi.org/10.1111/zoj.12226</ext-link></mixed-citation></ref><ref id="B6"><mixed-citation xmlns:xlink="http://www.w3.org/1999/xlink" xlink:type="simple">
          <person-group><name name-style="western"><surname>Ferreira</surname><given-names>RL</given-names></name><name name-style="western"><surname>Prous</surname><given-names>X</given-names></name><name name-style="western"><surname>Berbardi</surname><given-names>LFO</given-names></name><name name-style="western"><surname>Souza-Silva</surname><given-names>M</given-names></name></person-group> (<year>2010</year>) <article-title>Fauna Subterrânea do Estado do Rio Grande do Norte: caracterização e impactos.</article-title> <source>Revista Brasileira de Espeleologia</source> <volume>1</volume>: <fpage>25</fpage>–<lpage>51</lpage>.</mixed-citation></ref></ref-list></tp:taxon-treatment>
