# Supplementary material for: Two new Brazilian species of Loxosceles Heinecken & Lowe, 1832 with remarks on amazonica and rufescens groups (Araneae, Sicariidae)
Source: Zookeys. 2017 Apr 10;(667):67–94. doi: 10.3897/zookeys.667.11369 (PMC5523387; doi:10.3897/zookeys.667.11369)
Supplement: XML Treatment for Loxosceles muriciensis [file zookeys.667.11369-treatment3.xml]

<!DOCTYPE tp:taxon-treatment
  PUBLIC "-//TaxonX//DTD Taxonomic Treatment Publishing DTD v0 20100105//EN" "tax-treatment-NSO.dtd">
<tp:taxon-treatment xmlns:tp="http://www.plazi.org/taxpub"><tp:treatment-meta><kwd-group><label>Taxon classification</label><kwd><named-content xmlns:xlink="http://www.w3.org/1999/xlink" content-type="kingdom">Animalia</named-content></kwd><kwd><named-content xmlns:xlink="http://www.w3.org/1999/xlink" content-type="order">Araneae</named-content></kwd><kwd><named-content xmlns:xlink="http://www.w3.org/1999/xlink" content-type="family">Sicariidae</named-content></kwd></kwd-group><mixed-citation publication-type="journal"><person-group><name><surname>Fukushima</surname><given-names>Caroline Sayuri</given-names></name><name><surname>de Andrade</surname><given-names>Rute Maria Gonçalves</given-names></name><name><surname>Bertani</surname><given-names>Rogério</given-names></name></person-group><article-title>Two new Brazilian species of <italic><tp:taxon-name><tp:taxon-name-part taxon-name-part-type="genus" reg="Loxosceles">Loxosceles</tp:taxon-name-part></tp:taxon-name></italic> Heinecken &amp; Lowe, 1832 with remarks on <italic><tp:taxon-name><tp:taxon-name-part taxon-name-part-type="species" reg="amazonica">amazonica</tp:taxon-name-part></tp:taxon-name></italic> and <italic><tp:taxon-name><tp:taxon-name-part taxon-name-part-type="species" reg="rufescens">rufescens</tp:taxon-name-part></tp:taxon-name></italic> groups (<tp:taxon-name><tp:taxon-name-part taxon-name-part-type="order">Araneae</tp:taxon-name-part></tp:taxon-name>, <tp:taxon-name><tp:taxon-name-part taxon-name-part-type="family">Sicariidae</tp:taxon-name-part></tp:taxon-name>)</article-title><source>Zookeys</source><day>10</day><month>4</month><year>2017</year><volume>2017</volume><issue>667</issue><fpage>67</fpage><lpage>94</lpage><pub-id pub-id-type="doi">10.3897/zookeys.667.11369</pub-id></mixed-citation></tp:treatment-meta><tp:nomenclature><tp:taxon-name>
            <tp:taxon-name-part taxon-name-part-type="genus" reg="Loxosceles">Loxosceles</tp:taxon-name-part>
            <tp:taxon-name-part taxon-name-part-type="species" reg="muriciensis">muriciensis</tp:taxon-name-part>
            <object-id xmlns:xlink="http://www.w3.org/1999/xlink" content-type="zoobank" xlink:type="simple">http://zoobank.org/CC85E3A6-44F7-4C7C-BCBD-EA9002A7309F</object-id>
          </tp:taxon-name><tp:taxon-status xmlns:xlink="http://www.w3.org/1999/xlink" xlink:type="simple">sp. n.</tp:taxon-status><xref ref-type="fig" rid="F16">Figs 70–73</xref><xref ref-type="fig" rid="F17">, 74–75</xref><xref ref-type="fig" rid="F18">, 76–77</xref><xref ref-type="fig" rid="F19">, 78–79</xref></tp:nomenclature><tp:treatment-sec sec-type="material" id="SECID0EG5AG"><title>Material examined</title><p>
            <bold>(Table <xref ref-type="table" rid="T3">3</xref>).</bold> Male holotype (<named-content xmlns:xlink="http://www.w3.org/1999/xlink" content-type="dwc:institutional_code" xlink:type="simple">MNRJ</named-content> 6967) and female and male paratypes (<named-content xmlns:xlink="http://www.w3.org/1999/xlink" content-type="dwc:institutional_code" xlink:type="simple">MNRJ</named-content> 6968), BRAZIL: <italic><tp:taxon-name><tp:taxon-name-part taxon-name-part-type="genus" reg="Alagoas">Alagoas</tp:taxon-name-part></tp:taxon-name></italic>, Murici, Estação Ecológica de Murici (<named-content xmlns:xlink="http://www.w3.org/1999/xlink" content-type="dwc:verbatimCoordinates" xlink:type="simple"><named-content content-type="geo-json" specific-use="{&#34;type&#34;:&#34;Point&#34;,&#34;coordinates&#34;:[-35.800000,-9.250000]}" id="NCID0EH6AG" xlink:type="simple">9°15'S, 35°48'W</named-content></named-content>), 23.1°C, 84% URA, under the bark of a large burnt tree, R. Bertani, D. R. M. Ortega and R. H. Nagahama col., 13 August 2006.</p></tp:treatment-sec><tp:treatment-sec sec-type="diagnosis" id="SECID0EM6AG"><title>Diagnosis.</title><p>Males of <italic><tp:taxon-name><tp:taxon-name-part taxon-name-part-type="genus" reg="Loxosceles">L.</tp:taxon-name-part> <tp:taxon-name-part taxon-name-part-type="species" reg="muriciensis">muriciensis</tp:taxon-name-part></tp:taxon-name></italic> sp. n. resemble those of <italic><tp:taxon-name><tp:taxon-name-part taxon-name-part-type="genus" reg="Loxosceles">L.</tp:taxon-name-part> <tp:taxon-name-part taxon-name-part-type="species" reg="amazonica">amazonica</tp:taxon-name-part></tp:taxon-name>, <tp:taxon-name><tp:taxon-name-part taxon-name-part-type="genus" reg="Loxosceles">L.</tp:taxon-name-part> <tp:taxon-name-part taxon-name-part-type="species" reg="rufescens">rufescens</tp:taxon-name-part></tp:taxon-name></italic>, <italic><tp:taxon-name><tp:taxon-name-part taxon-name-part-type="genus" reg="Loxosceles">L.</tp:taxon-name-part> <tp:taxon-name-part taxon-name-part-type="species" reg="bentejui">bentejui</tp:taxon-name-part></tp:taxon-name></italic>, <italic><tp:taxon-name><tp:taxon-name-part taxon-name-part-type="genus" reg="Loxosceles">L.</tp:taxon-name-part> <tp:taxon-name-part taxon-name-part-type="species" reg="foutadjalloni">foutadjalloni</tp:taxon-name-part></tp:taxon-name></italic>, <italic><tp:taxon-name><tp:taxon-name-part taxon-name-part-type="genus" reg="Loxosceles">L.</tp:taxon-name-part> <tp:taxon-name-part taxon-name-part-type="species" reg="guayota">guayota</tp:taxon-name-part></tp:taxon-name></italic>, <italic><tp:taxon-name><tp:taxon-name-part taxon-name-part-type="genus" reg="Loxosceles">L.</tp:taxon-name-part> <tp:taxon-name-part taxon-name-part-type="species" reg="hupalupa">hupalupa</tp:taxon-name-part></tp:taxon-name></italic>, <italic><tp:taxon-name><tp:taxon-name-part taxon-name-part-type="genus" reg="Loxosceles">L.</tp:taxon-name-part> <tp:taxon-name-part taxon-name-part-type="species" reg="lacta">lacta</tp:taxon-name-part></tp:taxon-name></italic>, <italic><tp:taxon-name><tp:taxon-name-part taxon-name-part-type="genus" reg="Loxosceles">L.</tp:taxon-name-part> <tp:taxon-name-part taxon-name-part-type="species" reg="mahan">mahan</tp:taxon-name-part></tp:taxon-name></italic>, <italic><tp:taxon-name><tp:taxon-name-part taxon-name-part-type="genus" reg="Loxosceles">L.</tp:taxon-name-part> <tp:taxon-name-part taxon-name-part-type="species" reg="tazarte">tazarte</tp:taxon-name-part></tp:taxon-name></italic>, <italic><tp:taxon-name><tp:taxon-name-part taxon-name-part-type="genus" reg="Loxosceles">L.</tp:taxon-name-part> <tp:taxon-name-part taxon-name-part-type="species" reg="tibicena">tibicena</tp:taxon-name-part></tp:taxon-name></italic> and <italic><tp:taxon-name><tp:taxon-name-part taxon-name-part-type="genus" reg="Loxosceles">L.</tp:taxon-name-part> <tp:taxon-name-part taxon-name-part-type="species" reg="willianilsoni">willianilsoni</tp:taxon-name-part></tp:taxon-name></italic> sp. n. by incrassated palpal tibia, longer than cymbium (Fig. <xref ref-type="fig" rid="F16">72</xref>). Males differ from those of <italic><tp:taxon-name><tp:taxon-name-part taxon-name-part-type="genus" reg="Loxosceles">L.</tp:taxon-name-part> <tp:taxon-name-part taxon-name-part-type="species" reg="hupalupa">hupalupa</tp:taxon-name-part></tp:taxon-name></italic>, <italic><tp:taxon-name><tp:taxon-name-part taxon-name-part-type="genus" reg="Loxosceles">L.</tp:taxon-name-part> <tp:taxon-name-part taxon-name-part-type="species" reg="mahan">mahan</tp:taxon-name-part></tp:taxon-name></italic> and <italic><tp:taxon-name><tp:taxon-name-part taxon-name-part-type="genus" reg="Loxosceles">L.</tp:taxon-name-part> <tp:taxon-name-part taxon-name-part-type="species" reg="tazarte">tazarte</tp:taxon-name-part></tp:taxon-name></italic> by having shorter embolus (Fig. <xref ref-type="fig" rid="F16">72</xref>), and entire pars cephalica as well as carapace border dark brown (Fig. <xref ref-type="fig" rid="F16">70</xref>), best seen in live specimens. Males of <italic><tp:taxon-name><tp:taxon-name-part taxon-name-part-type="genus" reg="Loxosceles">L.</tp:taxon-name-part> <tp:taxon-name-part taxon-name-part-type="species" reg="muriciensis">muriciensis</tp:taxon-name-part></tp:taxon-name></italic> sp. n. differ from those of <italic><tp:taxon-name><tp:taxon-name-part taxon-name-part-type="genus" reg="Loxosceles">L.</tp:taxon-name-part> <tp:taxon-name-part taxon-name-part-type="species" reg="amazonica">amazonica</tp:taxon-name-part></tp:taxon-name>, <tp:taxon-name><tp:taxon-name-part taxon-name-part-type="genus" reg="Loxosceles">L.</tp:taxon-name-part> <tp:taxon-name-part taxon-name-part-type="species" reg="rufescens">rufescens</tp:taxon-name-part></tp:taxon-name></italic>, <italic><tp:taxon-name><tp:taxon-name-part taxon-name-part-type="genus" reg="Loxosceles">L.</tp:taxon-name-part> <tp:taxon-name-part taxon-name-part-type="species" reg="bentejui">bentejui</tp:taxon-name-part></tp:taxon-name></italic>, <italic><tp:taxon-name><tp:taxon-name-part taxon-name-part-type="genus" reg="Loxosceles">L.</tp:taxon-name-part> <tp:taxon-name-part taxon-name-part-type="species" reg="foutadjalloni">foutadjalloni</tp:taxon-name-part></tp:taxon-name></italic>, <italic><tp:taxon-name><tp:taxon-name-part taxon-name-part-type="genus" reg="Loxosceles">L.</tp:taxon-name-part> <tp:taxon-name-part taxon-name-part-type="species" reg="guayota">guayota</tp:taxon-name-part></tp:taxon-name></italic>, <italic><tp:taxon-name><tp:taxon-name-part taxon-name-part-type="genus" reg="Loxosceles">L.</tp:taxon-name-part> <tp:taxon-name-part taxon-name-part-type="species" reg="lacta">lacta</tp:taxon-name-part></tp:taxon-name></italic>, <italic><tp:taxon-name><tp:taxon-name-part taxon-name-part-type="genus" reg="Loxosceles">L.</tp:taxon-name-part> <tp:taxon-name-part taxon-name-part-type="species" reg="tibicena">tibicena</tp:taxon-name-part></tp:taxon-name></italic>, and <italic><tp:taxon-name><tp:taxon-name-part taxon-name-part-type="genus" reg="Loxosceles">L.</tp:taxon-name-part> <tp:taxon-name-part taxon-name-part-type="species" reg="willianilsoni">willianilsoni</tp:taxon-name-part></tp:taxon-name></italic> sp. n. by having straight embolus with a mild curvature on apex, forming a hook (Fig. <xref ref-type="fig" rid="F16">71</xref>). Additionally, males of <italic><tp:taxon-name><tp:taxon-name-part taxon-name-part-type="genus" reg="Loxosceles">Loxosceles</tp:taxon-name-part> <tp:taxon-name-part taxon-name-part-type="species" reg="muriciensis">muriciensis</tp:taxon-name-part></tp:taxon-name></italic> sp. n. differ from males of all these species except <italic><tp:taxon-name><tp:taxon-name-part taxon-name-part-type="genus" reg="Loxosceles">L.</tp:taxon-name-part> <tp:taxon-name-part taxon-name-part-type="species" reg="foutadjalloni">foutadjalloni</tp:taxon-name-part></tp:taxon-name></italic>, <italic><tp:taxon-name><tp:taxon-name-part taxon-name-part-type="genus" reg="Loxosceles">L.</tp:taxon-name-part> <tp:taxon-name-part taxon-name-part-type="species" reg="guayota">guayota</tp:taxon-name-part></tp:taxon-name></italic> and <italic><tp:taxon-name><tp:taxon-name-part taxon-name-part-type="genus" reg="Loxosceles">L.</tp:taxon-name-part> <tp:taxon-name-part taxon-name-part-type="species" reg="willianilsoni">willianilsoni</tp:taxon-name-part></tp:taxon-name></italic> sp. n. by having leg I at least eight times as long as carapace (Table <xref ref-type="table" rid="T1">1</xref>). Females of <italic><tp:taxon-name><tp:taxon-name-part taxon-name-part-type="genus" reg="Loxosceles">L.</tp:taxon-name-part> <tp:taxon-name-part taxon-name-part-type="species" reg="muriciensis">muriciensis</tp:taxon-name-part></tp:taxon-name></italic> sp. n. resemble those of <italic><tp:taxon-name><tp:taxon-name-part taxon-name-part-type="genus" reg="Loxosceles">L.</tp:taxon-name-part> <tp:taxon-name-part taxon-name-part-type="species" reg="amazonica">amazonica</tp:taxon-name-part></tp:taxon-name>, <tp:taxon-name><tp:taxon-name-part taxon-name-part-type="genus" reg="Loxosceles">L.</tp:taxon-name-part> <tp:taxon-name-part taxon-name-part-type="species" reg="rufescens">rufescens</tp:taxon-name-part></tp:taxon-name></italic>, <italic><tp:taxon-name><tp:taxon-name-part taxon-name-part-type="genus" reg="Loxosceles">L.</tp:taxon-name-part> <tp:taxon-name-part taxon-name-part-type="species" reg="bentejui">bentejui</tp:taxon-name-part></tp:taxon-name></italic>, <italic><tp:taxon-name><tp:taxon-name-part taxon-name-part-type="genus" reg="Loxosceles">L.</tp:taxon-name-part> <tp:taxon-name-part taxon-name-part-type="species" reg="foutadjalloni">foutadjalloni</tp:taxon-name-part></tp:taxon-name></italic>, <italic><tp:taxon-name><tp:taxon-name-part taxon-name-part-type="genus" reg="Loxosceles">L.</tp:taxon-name-part> <tp:taxon-name-part taxon-name-part-type="species" reg="hupalupa">hupalupa</tp:taxon-name-part></tp:taxon-name></italic>, <italic><tp:taxon-name><tp:taxon-name-part taxon-name-part-type="genus" reg="Loxosceles">L.</tp:taxon-name-part> <tp:taxon-name-part taxon-name-part-type="species" reg="lacta">lacta</tp:taxon-name-part></tp:taxon-name></italic>, <italic><tp:taxon-name><tp:taxon-name-part taxon-name-part-type="genus" reg="Loxosceles">L.</tp:taxon-name-part> <tp:taxon-name-part taxon-name-part-type="species" reg="mahan">mahan</tp:taxon-name-part></tp:taxon-name></italic>, <italic><tp:taxon-name><tp:taxon-name-part taxon-name-part-type="genus" reg="Loxosceles">L.</tp:taxon-name-part> <tp:taxon-name-part taxon-name-part-type="species" reg="tazarte">tazarte</tp:taxon-name-part></tp:taxon-name></italic>, <italic><tp:taxon-name><tp:taxon-name-part taxon-name-part-type="genus" reg="Loxosceles">L.</tp:taxon-name-part> <tp:taxon-name-part taxon-name-part-type="species" reg="tibicena">tibicena</tp:taxon-name-part></tp:taxon-name></italic>, and <italic><tp:taxon-name><tp:taxon-name-part taxon-name-part-type="genus" reg="Loxosceles">L.</tp:taxon-name-part> <tp:taxon-name-part taxon-name-part-type="species" reg="willianilsoni">willianilsoni</tp:taxon-name-part></tp:taxon-name></italic> sp. n. by having spermathecae with large seminal receptacles and dark sclerotized lateral bands (Fig. <xref ref-type="fig" rid="F17">75</xref>). Females of <italic><tp:taxon-name><tp:taxon-name-part taxon-name-part-type="genus" reg="Loxosceles">L.</tp:taxon-name-part> <tp:taxon-name-part taxon-name-part-type="species" reg="muriciensis">muriciensis</tp:taxon-name-part></tp:taxon-name></italic> sp. n. can be distinguished from all these species by the following combination of characters: spermathecae with dark sclerotized lateral bands almost reaching their apex, which has two well-developed lobes, and no constriction forming a neck (Fig. <xref ref-type="fig" rid="F17">75</xref>); leg I more than five times as long as carapace (Table <xref ref-type="table" rid="T2">2</xref>). Additionally, <italic><tp:taxon-name><tp:taxon-name-part taxon-name-part-type="genus" reg="Loxosceles">L.</tp:taxon-name-part> <tp:taxon-name-part taxon-name-part-type="species" reg="muriciensis">muriciensis</tp:taxon-name-part></tp:taxon-name></italic> sp. n. males and females can be distinguished from <italic><tp:taxon-name><tp:taxon-name-part taxon-name-part-type="genus" reg="Loxosceles">L.</tp:taxon-name-part> <tp:taxon-name-part taxon-name-part-type="species" reg="mahan">mahan</tp:taxon-name-part></tp:taxon-name></italic>, <italic><tp:taxon-name><tp:taxon-name-part taxon-name-part-type="genus" reg="Loxosceles">L.</tp:taxon-name-part> <tp:taxon-name-part taxon-name-part-type="species" reg="tazarte">tazarte</tp:taxon-name-part></tp:taxon-name></italic>, <italic><tp:taxon-name><tp:taxon-name-part taxon-name-part-type="genus" reg="Loxosceles">L.</tp:taxon-name-part> <tp:taxon-name-part taxon-name-part-type="species" reg="bentejui">bentejui</tp:taxon-name-part></tp:taxon-name></italic>, <italic><tp:taxon-name><tp:taxon-name-part taxon-name-part-type="genus" reg="Loxosceles">L.</tp:taxon-name-part> <tp:taxon-name-part taxon-name-part-type="species" reg="guayota">guayota</tp:taxon-name-part></tp:taxon-name></italic>, <italic><tp:taxon-name><tp:taxon-name-part taxon-name-part-type="genus" reg="Loxosceles">L.</tp:taxon-name-part> <tp:taxon-name-part taxon-name-part-type="species" reg="tibicena">tibicena</tp:taxon-name-part></tp:taxon-name></italic> and <italic><tp:taxon-name><tp:taxon-name-part taxon-name-part-type="genus" reg="Loxosceles">L.</tp:taxon-name-part> <tp:taxon-name-part taxon-name-part-type="species" reg="hupalupa">hupalupa</tp:taxon-name-part></tp:taxon-name></italic> by lacking a conspicuous dark V-mark posteriorly on pars cephalica.</p></tp:treatment-sec><tp:treatment-sec sec-type="description" id="SECID0EUQBG"><title>Description.</title><p>
            <italic>Male</italic> holotype (<named-content xmlns:xlink="http://www.w3.org/1999/xlink" content-type="dwc:institutional_code" xlink:type="simple">MNRJ</named-content> 6967). Total length 5.46. Carapace 2.21 long, 2.10 wide. Eye sizes and interdistances: <abbrev xmlns:xlink="http://www.w3.org/1999/xlink" xlink:title="anterior lateral eye" id="ABBRID0EBRBG" xlink:type="simple">ALE</abbrev> 0.12, PME 0.16, <abbrev xmlns:xlink="http://www.w3.org/1999/xlink" xlink:title="posterior lateral eye" id="ABBRID0EFRBG" xlink:type="simple">PLE</abbrev> 0.16, PME-<abbrev xmlns:xlink="http://www.w3.org/1999/xlink" xlink:title="posterior lateral eye" id="ABBRID0EJRBG" xlink:type="simple">PLE</abbrev> 0.02, PME-<abbrev xmlns:xlink="http://www.w3.org/1999/xlink" xlink:title="anterior lateral eye" id="ABBRID0ENRBG" xlink:type="simple">ALE</abbrev> 0.12; clypeus 0.30. Leg formula II, I, IV, III. Legs length: leg I: femur 4.73, patella 0.90, tibia 5.20, metatarsus 5.65, tarsus 1.42, total 17.9; II: 5.15, 0.95, 5.13, 6.39, 1.45, 19.07; III: 4.21. 0.70. 3.73. 4.37. 0.93. 13.94; IV: 4.77. 0.69. 4.55. 5.55. 1.15. 16.71. Palp: femur 1.12 long, 0.30 wide; patella 0.46 long, 0.35 wide; tibia 0.70 long, 0.55 wide; cymbium 0.50 long, 0.35 wide. Labium 0.49 long, 0.33 wide. Sternum 1.23 long, 1.16 wide. Femur I 2.2 times as long, tibia I 2.4 times as long and leg I 8.1 as long as carapace. Palpal femur 3.7 times longer than wide, tibia 1.3 times longer than wide, cymbium oval (Fig. <xref ref-type="fig" rid="F16">72</xref>). Bulb suboval and larger than cymbium. Embolus straight, with a mild curvature on apex, approximately 1.6 times longer than bulb length in retrolateral view, without carina (Fig. <xref ref-type="fig" rid="F16">71</xref>). Cephalic region of carapace covered by many long setae (Fig. <xref ref-type="fig" rid="F16">70</xref>). Entire pars cephalica as well as carapace border dark brown (Fig. <xref ref-type="fig" rid="F16">70</xref>). Legs and palps light brown, covered by short <!--PageBreak-->greyish setae on the femora and patellae. Endites, coxae and sternum light brown. Labium dark brown.</p><p>
            <italic>Female paratype</italic> (<named-content xmlns:xlink="http://www.w3.org/1999/xlink" content-type="dwc:institutional_code" xlink:type="simple">MNRJ</named-content> 6968): As in male, except: Total length 8.65. Carapace 2.98 long, 2.80 wide. Eye sizes and interdistances: <abbrev xmlns:xlink="http://www.w3.org/1999/xlink" xlink:title="anterior lateral eye" id="ABBRID0EETBG" xlink:type="simple">ALE</abbrev> 0.15, PME 0.21, <abbrev xmlns:xlink="http://www.w3.org/1999/xlink" xlink:title="posterior lateral eye" id="ABBRID0EITBG" xlink:type="simple">PLE</abbrev> 0.20, PME-<abbrev xmlns:xlink="http://www.w3.org/1999/xlink" xlink:title="posterior lateral eye" id="ABBRID0EMTBG" xlink:type="simple">PLE</abbrev> 0.05, PME-<abbrev xmlns:xlink="http://www.w3.org/1999/xlink" xlink:title="anterior lateral eye" id="ABBRID0EQTBG" xlink:type="simple">ALE</abbrev> 0.17; clypeus 0.40. Leg formula II, I, IV, III. Legs length: leg I: femur 4.51, patella 1.13, tibia 4.50, metatarsus 4.35, tarsus 1.45, total 15.94; II: 5.05, 1.06, 5.33, 3.41, 1.30, 16.15; III: 4.25, 1.05, 3.55, 4.30, 1.02, 14.17; IV: 4.55, 0.62, 4.50, 3.45, 1.22, 14.34. Palp: femur 1.20 long, 0.25 wide; patella 0.37 long, 0.31 wide; tibia 0.71 long, 0.25 wide; tarsus 1.07 long, 0.17 wide. Labium 0.58 long, 0.50 wide. Sternum 1.84 long, 1.40 wide. Femur I 1.5 times as long, tibia I 1.5 <!--PageBreak-->times as long and leg I 5.3 as long as carapace. Palpal femur 4.8 times longer than wide, tibia 2.8 longer than wide, tarsus not incrassate. Spermathecae with enlarged seminal receptacles; without transversal plate, lacking a constriction near apex forming a neck; presence of two well-developed lobes on apex and dark sclerotized lateral bands almost reaching apex (Fig. <xref ref-type="fig" rid="F17">75</xref>). Palps brown, except by pale patellae and femora. Endites pale brown.</p></tp:treatment-sec><tp:treatment-sec sec-type="etymology" id="SECID0ECWBG"><title>Etymology.</title><p>The specific name refers to the type locality, Estação Ecológica de Murici, state of <tp:taxon-name><tp:taxon-name-part taxon-name-part-type="genus" reg="Alagoas">Alagoas</tp:taxon-name-part></tp:taxon-name>, Brazil and is neutral in gender.</p></tp:treatment-sec><tp:treatment-sec sec-type="natural history" id="SECID0EOWBG"><title>Natural history.</title><p>The few specimens of <italic>L <tp:taxon-name><tp:taxon-name-part taxon-name-part-type="species" reg="muriciensis">muriciensis</tp:taxon-name-part></tp:taxon-name></italic> sp. n. were found inside a burnt tree in an Atlantic rainforest conservation unit in the state of <tp:taxon-name><tp:taxon-name-part taxon-name-part-type="genus" reg="Alagoas">Alagoas</tp:taxon-name-part></tp:taxon-name>. The <abbrev xmlns:xlink="http://www.w3.org/1999/xlink" xlink:title="Ecological Station" id="ABBRID0EFXBG" xlink:type="simple">ESEC</abbrev> Murici is one of the last and largest remnants of the northeastern Atlantic rainforest and it is inserted in a biodiversity hotspot known as the “Pernambuco Endemism Center” (<xref ref-type="bibr" rid="B15">Nemésio and Santos Junior 2014</xref>).</p><fig id="F16" position="float" orientation="portrait"><label>Figures 70–73.</label><caption><p>
          <italic><tp:taxon-name><tp:taxon-name-part taxon-name-part-type="genus" reg="Loxosceles">Loxosceles</tp:taxon-name-part> <tp:taxon-name-part taxon-name-part-type="species" reg="muriciensis">muriciensis</tp:taxon-name-part></tp:taxon-name></italic> sp. n., male holotype. <bold>70</bold> carapace <bold>71–73</bold> right palpal bulb <bold>71</bold> dorsal (mirrored) <bold>72</bold> prolateral (mirrored) <bold>73</bold> retrolateral (mirrored). Scale bars: <bold>70, 72–73</bold> 1mm;<bold>71</bold> 0.5mm.</p></caption><graphic xmlns:xlink="http://www.w3.org/1999/xlink" xlink:href="zookeys-667-067-g016.jpg" position="float" orientation="portrait" xlink:type="simple" id="oo_130904.jpg"/></fig><fig id="F17" position="float" orientation="portrait"><label>Figures 74–75.</label><caption><p>
          <italic><tp:taxon-name><tp:taxon-name-part taxon-name-part-type="genus" reg="Loxosceles">Loxosceles</tp:taxon-name-part> <tp:taxon-name-part taxon-name-part-type="species" reg="muriciensis">muriciensis</tp:taxon-name-part></tp:taxon-name></italic> sp. n., female paratype. <bold>74</bold> carapace <bold>75</bold> seminal receptacles. Scale bars: 1 mm.</p></caption><graphic xmlns:xlink="http://www.w3.org/1999/xlink" xlink:href="zookeys-667-067-g017.jpg" position="float" orientation="portrait" xlink:type="simple" id="oo_130905.jpg"/></fig><fig id="F18" position="float" orientation="portrait"><label>Figures 76–77.</label><caption><p>
          <italic><tp:taxon-name><tp:taxon-name-part taxon-name-part-type="genus" reg="Loxosceles">Loxosceles</tp:taxon-name-part> <tp:taxon-name-part taxon-name-part-type="species" reg="muriciensis">muriciensis</tp:taxon-name-part></tp:taxon-name></italic> sp. n. male holotype, habitus. <bold>76</bold> overall aspect <bold>77</bold> carapace pattern. Photos R. Bertani.</p></caption><graphic xmlns:xlink="http://www.w3.org/1999/xlink" xlink:href="zookeys-667-067-g018.jpg" position="float" orientation="portrait" xlink:type="simple" id="oo_130906.jpg"/></fig><fig id="F19" position="float" orientation="portrait"><label>Figures 78–79.</label><caption><p>
          <bold>78</bold> Map showing records of <italic><tp:taxon-name><tp:taxon-name-part taxon-name-part-type="genus" reg="Loxosceles">L.</tp:taxon-name-part> <tp:taxon-name-part taxon-name-part-type="species" reg="amazonica">amazonica</tp:taxon-name-part></tp:taxon-name></italic>, <italic><tp:taxon-name><tp:taxon-name-part taxon-name-part-type="genus" reg="Loxosceles">L.</tp:taxon-name-part> <tp:taxon-name-part taxon-name-part-type="species" reg="willianilsoni">willianilsoni</tp:taxon-name-part></tp:taxon-name></italic> sp. n. and <italic><tp:taxon-name><tp:taxon-name-part taxon-name-part-type="genus" reg="Loxosceles">L.</tp:taxon-name-part> <tp:taxon-name-part taxon-name-part-type="species" reg="muriciensis">muriciensis</tp:taxon-name-part></tp:taxon-name></italic> sp. n. Area inside rectangle represented on Figure <xref ref-type="fig" rid="F19">79</xref>. Records of <italic><tp:taxon-name><tp:taxon-name-part taxon-name-part-type="genus" reg="Loxosceles">L.</tp:taxon-name-part> <tp:taxon-name-part taxon-name-part-type="species" reg="amazonica">amazonica</tp:taxon-name-part></tp:taxon-name></italic> include also those from <xref ref-type="bibr" rid="B1">Azevedo et al. (2014)</xref>, <xref ref-type="bibr" rid="B8">Gertsch (1967)</xref> and <xref ref-type="bibr" rid="B20">Silveira (2015)</xref>. <bold>79</bold> Expanded map showing the records of the illustrated specimens of <italic><tp:taxon-name><tp:taxon-name-part taxon-name-part-type="genus" reg="Loxosceles">L.</tp:taxon-name-part> <tp:taxon-name-part taxon-name-part-type="species" reg="amazonica">amazonica</tp:taxon-name-part></tp:taxon-name></italic>, <italic><tp:taxon-name><tp:taxon-name-part taxon-name-part-type="genus" reg="Loxosceles">L.</tp:taxon-name-part> <tp:taxon-name-part taxon-name-part-type="species" reg="willianilsoni">willianilsoni</tp:taxon-name-part></tp:taxon-name></italic> sp. n. and <italic><tp:taxon-name><tp:taxon-name-part taxon-name-part-type="genus" reg="Loxosceles">L.</tp:taxon-name-part> <tp:taxon-name-part taxon-name-part-type="species" reg="muriciensis">muriciensis</tp:taxon-name-part></tp:taxon-name></italic> sp. n.</p></caption><graphic xmlns:xlink="http://www.w3.org/1999/xlink" xlink:href="zookeys-667-067-g019.jpg" position="float" orientation="portrait" xlink:type="simple" id="oo_130907.jpg"/></fig><table-wrap id="T1" position="float" orientation="portrait"><label>Table 1.</label><caption><p>
          <italic><tp:taxon-name><tp:taxon-name-part taxon-name-part-type="genus" reg="Loxosceles">Loxosceles</tp:taxon-name-part></tp:taxon-name></italic> spp. of <italic><tp:taxon-name><tp:taxon-name-part taxon-name-part-type="species" reg="rufescens">rufescens</tp:taxon-name-part></tp:taxon-name></italic> group, males. Carapace and leg I measurements. Data from (1) <xref ref-type="bibr" rid="B8">Gertsch (1967)</xref>, (2) <xref ref-type="bibr" rid="B11">Lotz (2012)</xref>, (3) <xref ref-type="bibr" rid="B17">Planas and Ribera (2015)</xref>. Legs differentiated by less than 0.5 mm are in bold. AL = state of <tp:taxon-name><tp:taxon-name-part taxon-name-part-type="genus" reg="Alagoas">Alagoas</tp:taxon-name-part></tp:taxon-name>, AM = state of Amazonas, CE = state of Ceará, PI = state of Piauí, RN = state of Rio Grande do Norte.</p></caption><table id="TID0EAYAG" rules="all"><tbody><tr><th rowspan="1" colspan="1">Taxon</th><th rowspan="1" colspan="1">Locality</th><th rowspan="1" colspan="1">Specimen</th><th rowspan="1" colspan="1">Carapace</th><th rowspan="1" colspan="1">Leg I</th><th rowspan="1" colspan="1">Leg I / Carapace</th><th rowspan="1" colspan="1">Leg Formula</th></tr><tr><td rowspan="1" colspan="1">
              <italic><tp:taxon-name><tp:taxon-name-part taxon-name-part-type="genus" reg="Loxosceles">L.</tp:taxon-name-part> <tp:taxon-name-part taxon-name-part-type="species" reg="amazonica">amazonica</tp:taxon-name-part></tp:taxon-name></italic> <sup>1</sup></td><td rowspan="1" colspan="1">Gurupá (AM), Brazil</td><td rowspan="1" colspan="1">paratype</td><td rowspan="1" colspan="1">4</td><td rowspan="1" colspan="1">19.5</td><td rowspan="1" colspan="1">4.88</td><td rowspan="1" colspan="1">2, <bold>4</bold>, <bold>1</bold>, 3</td></tr><tr><td rowspan="1" colspan="1">
              <italic><tp:taxon-name><tp:taxon-name-part taxon-name-part-type="genus" reg="Loxosceles">L.</tp:taxon-name-part> <tp:taxon-name-part taxon-name-part-type="species" reg="amazonica">amazonica</tp:taxon-name-part></tp:taxon-name></italic>
            </td><td rowspan="1" colspan="1">
                    <abbrev xmlns:xlink="http://www.w3.org/1999/xlink" xlink:title="National Forest" id="ABBRID0EQ1AI" xlink:type="simple">FLONA</abbrev> Açu (RN), Brazil</td><td rowspan="1" colspan="1">
                    <named-content xmlns:xlink="http://www.w3.org/1999/xlink" content-type="dwc:institutional_code" xlink:type="simple">MNRJ</named-content> 6936</td><td rowspan="1" colspan="1">3.87</td><td rowspan="1" colspan="1">22.11</td><td rowspan="1" colspan="1">5.72</td><td rowspan="1" colspan="1">2, <bold>4</bold>, <bold>1</bold>, 3</td></tr><tr><td rowspan="1" colspan="1">
              <italic><tp:taxon-name><tp:taxon-name-part taxon-name-part-type="genus" reg="Loxosceles">L.</tp:taxon-name-part> <tp:taxon-name-part taxon-name-part-type="species" reg="amazonica">amazonica</tp:taxon-name-part></tp:taxon-name></italic>
            </td><td rowspan="1" colspan="1">
                    <abbrev xmlns:xlink="http://www.w3.org/1999/xlink" xlink:title="Ecological Station" id="ABBRID0EC3AI" xlink:type="simple">ESEC</abbrev> Seridó (RN), Brazil</td><td rowspan="1" colspan="1">
                    <named-content xmlns:xlink="http://www.w3.org/1999/xlink" content-type="dwc:institutional_code" xlink:type="simple">MNRJ</named-content> 7303</td><td rowspan="1" colspan="1">3.26</td><td rowspan="1" colspan="1">17.57</td><td rowspan="1" colspan="1">5.39</td><td rowspan="1" colspan="1">2, 4, 1, 3</td></tr><tr><td rowspan="1" colspan="1">
              <italic><tp:taxon-name><tp:taxon-name-part taxon-name-part-type="genus" reg="Loxosceles">L.</tp:taxon-name-part> <tp:taxon-name-part taxon-name-part-type="species" reg="amazonica">amazonica</tp:taxon-name-part></tp:taxon-name></italic>
            </td><td rowspan="1" colspan="1">Martins (RN), Brazil</td><td rowspan="1" colspan="1">
                    <named-content xmlns:xlink="http://www.w3.org/1999/xlink" content-type="dwc:institutional_code" xlink:type="simple">MNRJ</named-content> 6947</td><td rowspan="1" colspan="1">3.12</td><td rowspan="1" colspan="1">16.94</td><td rowspan="1" colspan="1">5.43</td><td rowspan="1" colspan="1">2, 4, 1, 3</td></tr><tr><td rowspan="1" colspan="1">
              <italic><tp:taxon-name><tp:taxon-name-part taxon-name-part-type="genus" reg="Loxosceles">L.</tp:taxon-name-part> <tp:taxon-name-part taxon-name-part-type="species" reg="amazonica">amazonica</tp:taxon-name-part></tp:taxon-name></italic>
            </td><td rowspan="1" colspan="1">Macaíba (RN), Brazil</td><td rowspan="1" colspan="1">
                    <named-content xmlns:xlink="http://www.w3.org/1999/xlink" content-type="dwc:institutional_code" xlink:type="simple">MNRJ</named-content> 6948</td><td rowspan="1" colspan="1">2.86</td><td rowspan="1" colspan="1">15.95</td><td rowspan="1" colspan="1">5.58</td><td rowspan="1" colspan="1">
              <bold>2</bold>, <bold>4</bold>, 1, 3</td></tr><tr><td rowspan="1" colspan="1">
              <italic><tp:taxon-name><tp:taxon-name-part taxon-name-part-type="genus" reg="Loxosceles">L.</tp:taxon-name-part> <tp:taxon-name-part taxon-name-part-type="species" reg="amazonica">amazonica</tp:taxon-name-part></tp:taxon-name></italic>
            </td><td rowspan="1" colspan="1">São Raimundo Nonato (PI), Brazil</td><td rowspan="1" colspan="1">
                    <named-content xmlns:xlink="http://www.w3.org/1999/xlink" content-type="dwc:institutional_code" xlink:type="simple">MNRJ</named-content> 6927</td><td rowspan="1" colspan="1">2.62</td><td rowspan="1" colspan="1">16.39</td><td rowspan="1" colspan="1">6.25</td><td rowspan="1" colspan="1">2, <bold>4</bold>, <bold>1</bold>, 3</td></tr><tr><td rowspan="1" colspan="1">
              <italic><tp:taxon-name><tp:taxon-name-part taxon-name-part-type="genus" reg="Loxosceles">L.</tp:taxon-name-part> <tp:taxon-name-part taxon-name-part-type="species" reg="amazonica">amazonica</tp:taxon-name-part></tp:taxon-name></italic>
            </td><td rowspan="1" colspan="1">Santa Quitéria (CE), Brazil</td><td rowspan="1" colspan="1">
                    <named-content xmlns:xlink="http://www.w3.org/1999/xlink" content-type="dwc:institutional_code" xlink:type="simple">MNRJ</named-content> 6950</td><td rowspan="1" colspan="1">2.76</td><td rowspan="1" colspan="1">20.81</td><td rowspan="1" colspan="1">7.54</td><td rowspan="1" colspan="1">2, <bold>4</bold>, <bold>1</bold>, 3</td></tr><tr><td rowspan="1" colspan="1">
              <italic><tp:taxon-name><tp:taxon-name-part taxon-name-part-type="genus" reg="Loxosceles">L.</tp:taxon-name-part> <tp:taxon-name-part taxon-name-part-type="species" reg="willianilsoni">willianilsoni</tp:taxon-name-part></tp:taxon-name></italic> sp. n.</td><td rowspan="1" colspan="1">Martins (RN), Brazil</td><td rowspan="1" colspan="1">holotype</td><td rowspan="1" colspan="1">3.16</td><td rowspan="1" colspan="1">27.44</td><td rowspan="1" colspan="1">8.69</td><td rowspan="1" colspan="1">2, 1, 4, 3</td></tr><tr><td rowspan="1" colspan="1">
              <italic><tp:taxon-name><tp:taxon-name-part taxon-name-part-type="genus" reg="Loxosceles">L.</tp:taxon-name-part> <tp:taxon-name-part taxon-name-part-type="species" reg="muriciensis">muriciensis</tp:taxon-name-part></tp:taxon-name></italic> sp. n.</td><td rowspan="1" colspan="1">Murici (AL), Brazil</td><td rowspan="1" colspan="1">holotype</td><td rowspan="1" colspan="1">2.21</td><td rowspan="1" colspan="1">17.9</td><td rowspan="1" colspan="1">8.12</td><td rowspan="1" colspan="1">2, 1, 4, 3</td></tr><tr><td rowspan="1" colspan="1">
              <italic><tp:taxon-name><tp:taxon-name-part taxon-name-part-type="genus" reg="Loxosceles">L.</tp:taxon-name-part> <tp:taxon-name-part taxon-name-part-type="species" reg="rufescens">rufescens</tp:taxon-name-part></tp:taxon-name></italic> <sup>1</sup></td><td rowspan="1" colspan="1">Rome, Italy</td><td rowspan="1" colspan="1">
                    <named-content xmlns:xlink="http://www.w3.org/1999/xlink" content-type="dwc:institutional_code" xlink:type="simple">AMNH</named-content>
                  </td><td rowspan="1" colspan="1">3</td><td rowspan="1" colspan="1">20.1</td><td rowspan="1" colspan="1">6.70</td><td rowspan="1" colspan="1">2, <bold>4</bold>, <bold>1</bold>, 3</td></tr><tr><td rowspan="1" colspan="1">
              <italic><tp:taxon-name><tp:taxon-name-part taxon-name-part-type="genus" reg="Loxosceles">L.</tp:taxon-name-part> <tp:taxon-name-part taxon-name-part-type="species" reg="foutadjalloni">foutadjalloni</tp:taxon-name-part></tp:taxon-name></italic> <sup>2</sup></td><td rowspan="1" colspan="1">Guinea</td><td rowspan="1" colspan="1">lectotype</td><td rowspan="1" colspan="1">4</td><td rowspan="1" colspan="1">45.9</td><td rowspan="1" colspan="1">11.48</td><td rowspan="1" colspan="1">2, 1, 4, 3</td></tr><tr><td rowspan="1" colspan="1">
              <italic><tp:taxon-name><tp:taxon-name-part taxon-name-part-type="genus" reg="Loxosceles">L.</tp:taxon-name-part> <tp:taxon-name-part taxon-name-part-type="species" reg="mahan">mahan</tp:taxon-name-part></tp:taxon-name></italic> <sup>3</sup></td><td rowspan="1" colspan="1">Canary Islands</td><td rowspan="1" colspan="1">holotype</td><td rowspan="1" colspan="1">2.89</td><td rowspan="1" colspan="1">17.37</td><td rowspan="1" colspan="1">6.01</td><td rowspan="1" colspan="1">2, <bold>4</bold>, <bold>1</bold>, 3</td></tr><tr><td rowspan="1" colspan="1">
              <italic><tp:taxon-name><tp:taxon-name-part taxon-name-part-type="genus" reg="Loxosceles">L.</tp:taxon-name-part> <tp:taxon-name-part taxon-name-part-type="species" reg="tazarte">tazarte</tp:taxon-name-part></tp:taxon-name></italic> <sup>3</sup></td><td rowspan="1" colspan="1">Canary Islands</td><td rowspan="1" colspan="1">holotype</td><td rowspan="1" colspan="1">2.34</td><td rowspan="1" colspan="1">15.42</td><td rowspan="1" colspan="1">6.59</td><td rowspan="1" colspan="1">2, <bold>1</bold>, <bold>4</bold>, 3</td></tr><tr><td rowspan="1" colspan="1">
              <italic><tp:taxon-name><tp:taxon-name-part taxon-name-part-type="genus" reg="Loxosceles">L.</tp:taxon-name-part> <tp:taxon-name-part taxon-name-part-type="species" reg="bentejui">bentejui</tp:taxon-name-part></tp:taxon-name></italic> <sup>3</sup></td><td rowspan="1" colspan="1">Canary Islands</td><td rowspan="1" colspan="1">holotype</td><td rowspan="1" colspan="1">2.91</td><td rowspan="1" colspan="1">20.63</td><td rowspan="1" colspan="1">7.09</td><td rowspan="1" colspan="1">2, 1, 4, 3</td></tr><tr><td rowspan="1" colspan="1">
              <italic><tp:taxon-name><tp:taxon-name-part taxon-name-part-type="genus" reg="Loxosceles">L.</tp:taxon-name-part> <tp:taxon-name-part taxon-name-part-type="species" reg="tibicena">tibicena</tp:taxon-name-part></tp:taxon-name></italic> <sup>3</sup></td><td rowspan="1" colspan="1">Canary Islands</td><td rowspan="1" colspan="1">holotype</td><td rowspan="1" colspan="1">2.63</td><td rowspan="1" colspan="1">20.19</td><td rowspan="1" colspan="1">7.68</td><td rowspan="1" colspan="1">2, 4, 1, 3</td></tr><tr><td rowspan="1" colspan="1">
              <italic><tp:taxon-name><tp:taxon-name-part taxon-name-part-type="genus" reg="Loxosceles">L.</tp:taxon-name-part> <tp:taxon-name-part taxon-name-part-type="species" reg="guayota">guayota</tp:taxon-name-part></tp:taxon-name></italic> <sup>3</sup></td><td rowspan="1" colspan="1">Canary Islands</td><td rowspan="1" colspan="1">holotype</td><td rowspan="1" colspan="1">3.62</td><td rowspan="1" colspan="1">34.78</td><td rowspan="1" colspan="1">9.61</td><td rowspan="1" colspan="1">2, 1, 4, 3</td></tr><tr><td rowspan="1" colspan="1">
              <italic><tp:taxon-name><tp:taxon-name-part taxon-name-part-type="genus" reg="Loxosceles">L.</tp:taxon-name-part> <tp:taxon-name-part taxon-name-part-type="species" reg="hupalupa">hupalupa</tp:taxon-name-part></tp:taxon-name></italic> <sup>3</sup></td><td rowspan="1" colspan="1">Canary Islands</td><td rowspan="1" colspan="1">holotype</td><td rowspan="1" colspan="1">2.51</td><td rowspan="1" colspan="1">19.51</td><td rowspan="1" colspan="1">7.77</td><td rowspan="1" colspan="1">2, 4, 1, 3</td></tr></tbody></table></table-wrap><table-wrap id="T2" position="float" orientation="portrait"><label>Table 2.</label><caption><p>
          <italic><tp:taxon-name><tp:taxon-name-part taxon-name-part-type="genus" reg="Loxosceles">Loxosceles</tp:taxon-name-part></tp:taxon-name></italic> spp. of <italic><tp:taxon-name><tp:taxon-name-part taxon-name-part-type="species" reg="rufescens">rufescens</tp:taxon-name-part></tp:taxon-name></italic> group, females. Carapace and leg I measurements. Data from (1) <xref ref-type="bibr" rid="B8">Gertsch (1967)</xref>, (2) <xref ref-type="bibr" rid="B11">Lotz (2012)</xref>, (3) <xref ref-type="bibr" rid="B17">Planas and Ribera (2015)</xref>. Legs differentiated by less than 0.5 mm are in bold. * = Legs 2 and 4, and legs 4 and 1 have difference in length less than 0.5 mm. AL = state of <tp:taxon-name><tp:taxon-name-part taxon-name-part-type="genus" reg="Alagoas">Alagoas</tp:taxon-name-part></tp:taxon-name>, CE = state of Ceará, MT = state of Mato Grosso, PI = state of Piauí, RN = state of Rio Grande do Norte.</p></caption><table id="TID0ENNBG" rules="all"><tbody><tr><th rowspan="1" colspan="1">Taxon</th><th rowspan="1" colspan="1">Locality</th><th rowspan="1" colspan="1">Specimen</th><th rowspan="1" colspan="1">Carapace</th><th rowspan="1" colspan="1">Leg I</th><th rowspan="1" colspan="1">Leg I / Carapace</th><th rowspan="1" colspan="1">Leg Formula</th></tr><tr><td rowspan="1" colspan="1">
              <italic><tp:taxon-name><tp:taxon-name-part taxon-name-part-type="genus" reg="Loxosceles">L.</tp:taxon-name-part> <tp:taxon-name-part taxon-name-part-type="species" reg="amazonica">amazonica</tp:taxon-name-part></tp:taxon-name></italic>
            </td><td rowspan="1" colspan="1">Santa Isabel (MT), Brazil</td><td rowspan="1" colspan="1">holotype</td><td rowspan="1" colspan="1">4.17</td><td rowspan="1" colspan="1">19.04</td><td rowspan="1" colspan="1">4.57</td><td rowspan="1" colspan="1">2, <bold>4</bold>, <bold>1</bold>, 3</td></tr><tr><td rowspan="1" colspan="1">
              <italic><tp:taxon-name><tp:taxon-name-part taxon-name-part-type="genus" reg="Loxosceles">L.</tp:taxon-name-part> <tp:taxon-name-part taxon-name-part-type="species" reg="amazonica">amazonica</tp:taxon-name-part></tp:taxon-name></italic>
            </td><td rowspan="1" colspan="1">Açu (RN), Brazil</td><td rowspan="1" colspan="1">
                    <named-content xmlns:xlink="http://www.w3.org/1999/xlink" content-type="dwc:institutional_code" xlink:type="simple">MNRJ</named-content> 6933</td><td rowspan="1" colspan="1">3.82</td><td rowspan="1" colspan="1">17.32</td><td rowspan="1" colspan="1">4.53</td><td rowspan="1" colspan="1">2, <bold>4</bold>, <bold>1</bold>, 3</td></tr><tr><td rowspan="1" colspan="1">
              <italic><tp:taxon-name><tp:taxon-name-part taxon-name-part-type="genus" reg="Loxosceles">L.</tp:taxon-name-part> <tp:taxon-name-part taxon-name-part-type="species" reg="amazonica">amazonica</tp:taxon-name-part></tp:taxon-name></italic>
            </td><td rowspan="1" colspan="1">Serra Negra do Norte (RN), Brazil</td><td rowspan="1" colspan="1">
                    <named-content xmlns:xlink="http://www.w3.org/1999/xlink" content-type="dwc:institutional_code" xlink:type="simple">MNRJ</named-content> 6928</td><td rowspan="1" colspan="1">3.89</td><td rowspan="1" colspan="1">17.60</td><td rowspan="1" colspan="1">4.52</td><td rowspan="1" colspan="1">
              <bold>2</bold>, <bold>4</bold>, <bold>1</bold>, 3*</td></tr><tr><td rowspan="1" colspan="1">
              <italic><tp:taxon-name><tp:taxon-name-part taxon-name-part-type="genus" reg="Loxosceles">L.</tp:taxon-name-part> <tp:taxon-name-part taxon-name-part-type="species" reg="amazonica">amazonica</tp:taxon-name-part></tp:taxon-name></italic>
            </td><td rowspan="1" colspan="1">Martins (RN), Brazil</td><td rowspan="1" colspan="1">
                    <named-content xmlns:xlink="http://www.w3.org/1999/xlink" content-type="dwc:institutional_code" xlink:type="simple">MNRJ</named-content> 6940</td><td rowspan="1" colspan="1">3.83</td><td rowspan="1" colspan="1">17.63</td><td rowspan="1" colspan="1">4.60</td><td rowspan="1" colspan="1">2, <bold>4</bold>, <bold>1</bold>, 3</td></tr><tr><td rowspan="1" colspan="1">
              <italic><tp:taxon-name><tp:taxon-name-part taxon-name-part-type="genus" reg="Loxosceles">L.</tp:taxon-name-part> <tp:taxon-name-part taxon-name-part-type="species" reg="amazonica">amazonica</tp:taxon-name-part></tp:taxon-name></italic>
            </td><td rowspan="1" colspan="1">Macaíba (RN), Brazil</td><td rowspan="1" colspan="1">
                    <named-content xmlns:xlink="http://www.w3.org/1999/xlink" content-type="dwc:institutional_code" xlink:type="simple">MNRJ</named-content> 6949</td><td rowspan="1" colspan="1">3.45</td><td rowspan="1" colspan="1">14.06</td><td rowspan="1" colspan="1">4.08</td><td rowspan="1" colspan="1">Missing legs 3 and 4</td></tr><tr><td rowspan="1" colspan="1">
              <italic><tp:taxon-name><tp:taxon-name-part taxon-name-part-type="genus" reg="Loxosceles">L.</tp:taxon-name-part> <tp:taxon-name-part taxon-name-part-type="species" reg="amazonica">amazonica</tp:taxon-name-part></tp:taxon-name></italic>
            </td><td rowspan="1" colspan="1">São Raimundo Nonato (PI), Brazil</td><td rowspan="1" colspan="1">
                    <named-content xmlns:xlink="http://www.w3.org/1999/xlink" content-type="dwc:institutional_code" xlink:type="simple">MNRJ</named-content> 6927</td><td rowspan="1" colspan="1">3.08</td><td rowspan="1" colspan="1">12.48</td><td rowspan="1" colspan="1">4.06</td><td rowspan="1" colspan="1">
              <bold>2</bold>, <bold>4</bold>, <bold>1</bold>, 3*</td></tr><tr><td rowspan="1" colspan="1">
              <italic><tp:taxon-name><tp:taxon-name-part taxon-name-part-type="genus" reg="Loxosceles">L.</tp:taxon-name-part> <tp:taxon-name-part taxon-name-part-type="species" reg="amazonica">amazonica</tp:taxon-name-part></tp:taxon-name></italic>
            </td><td rowspan="1" colspan="1">Santa Quitéria (CE), Brazil</td><td rowspan="1" colspan="1">
                    <named-content xmlns:xlink="http://www.w3.org/1999/xlink" content-type="dwc:institutional_code" xlink:type="simple">MNRJ</named-content> 6952</td><td rowspan="1" colspan="1">2.86</td><td rowspan="1" colspan="1">16.56</td><td rowspan="1" colspan="1">5.79</td><td rowspan="1" colspan="1">2, 4, 1, 3</td></tr><tr><td rowspan="1" colspan="1">
              <italic><tp:taxon-name><tp:taxon-name-part taxon-name-part-type="genus" reg="Loxosceles">L.</tp:taxon-name-part> <tp:taxon-name-part taxon-name-part-type="species" reg="willianilsoni">willianilsoni</tp:taxon-name-part></tp:taxon-name></italic> sp. n.</td><td rowspan="1" colspan="1">Martins(RN), Brazil</td><td rowspan="1" colspan="1">paratype</td><td rowspan="1" colspan="1">2.99</td><td rowspan="1" colspan="1">19.47</td><td rowspan="1" colspan="1">6.52</td><td rowspan="1" colspan="1">2, 1, 4, 3</td></tr><tr><td rowspan="1" colspan="1">
              <italic><tp:taxon-name><tp:taxon-name-part taxon-name-part-type="genus" reg="Loxosceles">L.</tp:taxon-name-part> <tp:taxon-name-part taxon-name-part-type="species" reg="muriciensis">muriciensis</tp:taxon-name-part></tp:taxon-name></italic> sp. n.</td><td rowspan="1" colspan="1">Murici (AL), Brazil</td><td rowspan="1" colspan="1">paratype</td><td rowspan="1" colspan="1">2.98</td><td rowspan="1" colspan="1">15.94</td><td rowspan="1" colspan="1">5.34</td><td rowspan="1" colspan="1">2, 1, 4, 3</td></tr><tr><td rowspan="1" colspan="1">
              <italic><tp:taxon-name><tp:taxon-name-part taxon-name-part-type="genus" reg="Loxosceles">L.</tp:taxon-name-part> <tp:taxon-name-part taxon-name-part-type="species" reg="rufescens">rufescens</tp:taxon-name-part></tp:taxon-name></italic> <sup>1</sup></td><td rowspan="1" colspan="1">Alto Douro, Portugal</td><td rowspan="1" colspan="1">
                    <named-content xmlns:xlink="http://www.w3.org/1999/xlink" content-type="dwc:institutional_code" xlink:type="simple">AMNH</named-content>
                  </td><td rowspan="1" colspan="1">3.2</td><td rowspan="1" colspan="1">15.4</td><td rowspan="1" colspan="1">4.81</td><td rowspan="1" colspan="1">2, 4, 1, 3</td></tr><tr><td rowspan="1" colspan="1">
              <italic><tp:taxon-name><tp:taxon-name-part taxon-name-part-type="genus" reg="Loxosceles">L.</tp:taxon-name-part> <tp:taxon-name-part taxon-name-part-type="species" reg="foutadjalloni">foutadjalloni</tp:taxon-name-part></tp:taxon-name></italic> <sup>2</sup></td><td rowspan="1" colspan="1">Guinea</td><td rowspan="1" colspan="1">paralectotype</td><td rowspan="1" colspan="1">3.9</td><td rowspan="1" colspan="1">26.8</td><td rowspan="1" colspan="1">6.87</td><td rowspan="1" colspan="1">2, 1, 4, 3</td></tr><tr><td rowspan="1" colspan="1">
              <italic><tp:taxon-name><tp:taxon-name-part taxon-name-part-type="genus" reg="Loxosceles">L.</tp:taxon-name-part> <tp:taxon-name-part taxon-name-part-type="species" reg="mahan">mahan</tp:taxon-name-part></tp:taxon-name></italic> <sup>3</sup></td><td rowspan="1" colspan="1">Canary Islands</td><td rowspan="1" colspan="1">paratype</td><td rowspan="1" colspan="1">2.97</td><td rowspan="1" colspan="1">12.97</td><td rowspan="1" colspan="1">4.37</td><td rowspan="1" colspan="1">
              <bold>2</bold>, <bold>4</bold>, 1, 3</td></tr><tr><td rowspan="1" colspan="1">
              <italic><tp:taxon-name><tp:taxon-name-part taxon-name-part-type="genus" reg="Loxosceles">L.</tp:taxon-name-part> <tp:taxon-name-part taxon-name-part-type="species" reg="tazarte">tazarte</tp:taxon-name-part></tp:taxon-name></italic> <sup>3</sup></td><td rowspan="1" colspan="1">Canary Islands</td><td rowspan="1" colspan="1">paratype</td><td rowspan="1" colspan="1">2.88</td><td rowspan="1" colspan="1">14.65</td><td rowspan="1" colspan="1">5.09</td><td rowspan="1" colspan="1">2, <bold>4</bold>, <bold>1</bold>, 3</td></tr><tr><td rowspan="1" colspan="1">
              <italic><tp:taxon-name><tp:taxon-name-part taxon-name-part-type="genus" reg="Loxosceles">L.</tp:taxon-name-part> <tp:taxon-name-part taxon-name-part-type="species" reg="bentejui">bentejui</tp:taxon-name-part></tp:taxon-name></italic> <sup>3</sup></td><td rowspan="1" colspan="1">Canary Islands</td><td rowspan="1" colspan="1">paratype</td><td rowspan="1" colspan="1">3.35</td><td rowspan="1" colspan="1">16.78</td><td rowspan="1" colspan="1">5.01</td><td rowspan="1" colspan="1">2, <bold>4</bold>, <bold>1</bold>, 3</td></tr><tr><td rowspan="1" colspan="1">
              <italic><tp:taxon-name><tp:taxon-name-part taxon-name-part-type="genus" reg="Loxosceles">L.</tp:taxon-name-part> <tp:taxon-name-part taxon-name-part-type="species" reg="tibicena">tibicena</tp:taxon-name-part></tp:taxon-name></italic> <sup>3</sup></td><td rowspan="1" colspan="1">Canary Islands</td><td rowspan="1" colspan="1">paratype</td><td rowspan="1" colspan="1">3.35</td><td rowspan="1" colspan="1">18.43</td><td rowspan="1" colspan="1">5.50</td><td rowspan="1" colspan="1">2, <bold>4</bold>, <bold>1</bold>, 3</td></tr><tr><td rowspan="1" colspan="1">
              <italic><tp:taxon-name><tp:taxon-name-part taxon-name-part-type="genus" reg="Loxosceles">L.</tp:taxon-name-part> <tp:taxon-name-part taxon-name-part-type="species" reg="hupalupa">hupalupa</tp:taxon-name-part></tp:taxon-name></italic> <sup>3</sup></td><td rowspan="1" colspan="1">Canary Islands</td><td rowspan="1" colspan="1">paratype</td><td rowspan="1" colspan="1">3.71</td><td rowspan="1" colspan="1">23.09</td><td rowspan="1" colspan="1">6.22</td><td rowspan="1" colspan="1">Missing leg 4</td></tr></tbody></table></table-wrap><table-wrap id="T3" position="float" orientation="portrait"><label>Table 3.</label><caption><p>Localities of all the material studied. F = female, J = juvenile, M= male, MJ= immature male.</p></caption><table id="TID0E1BAI" rules="all"><tbody><tr><th rowspan="1" colspan="1">Species</th><th rowspan="1" colspan="1">Quantity</th><th rowspan="1" colspan="1">Number</th><th rowspan="1" colspan="1">Locality</th><th rowspan="1" colspan="1">Coordinates</th></tr><tr><td rowspan="29" colspan="1">
              <italic><tp:taxon-name><tp:taxon-name-part taxon-name-part-type="genus" reg="Loxosceles">L.</tp:taxon-name-part> <tp:taxon-name-part taxon-name-part-type="species" reg="amazonica">amazonica</tp:taxon-name-part></tp:taxon-name></italic>
            </td><td rowspan="1" colspan="1">1M, 1F, 11J</td><td rowspan="1" colspan="1">
                    <named-content xmlns:xlink="http://www.w3.org/1999/xlink" content-type="dwc:institutional_code" xlink:type="simple">MNRJ</named-content> 6927</td><td rowspan="1" colspan="1">
                    <abbrev xmlns:xlink="http://www.w3.org/1999/xlink" xlink:title="National Park" id="ABBRID0E6FCI" xlink:type="simple">PARNA</abbrev> Serra da Capivara, São Raimundo Nonato, Piauí, Brazil</td><td rowspan="1" colspan="1">[<named-content xmlns:xlink="http://www.w3.org/1999/xlink" content-type="dwc:verbatimCoordinates" xlink:type="simple"><named-content content-type="geo-json" specific-use="{&#34;type&#34;:&#34;Point&#34;,&#34;coordinates&#34;:[-42.683333,-9.000000]}" xlink:type="simple">9°00'S, 42°41'W</named-content></named-content>]</td></tr><tr><td rowspan="1" colspan="1">5M, 2F</td><td rowspan="1" colspan="1">
                    <named-content xmlns:xlink="http://www.w3.org/1999/xlink" content-type="dwc:institutional_code" xlink:type="simple">MNRJ</named-content> 6928</td><td rowspan="4" colspan="1">
                    <abbrev xmlns:xlink="http://www.w3.org/1999/xlink" xlink:title="Ecological Station" id="ABBRID0EAHCI" xlink:type="simple">ESEC</abbrev> Seridó, Serra Negra do Norte, Rio Grande do Norte, Brazil</td><td rowspan="4" colspan="1">(<named-content xmlns:xlink="http://www.w3.org/1999/xlink" content-type="dwc:verbatimCoordinates" xlink:type="simple"><named-content content-type="geo-json" specific-use="{&#34;type&#34;:&#34;Point&#34;,&#34;coordinates&#34;:[-44.4222645,-8.0269319]}" id="NCID0EKGCI" xlink:type="simple">6°34'S, 37°15'W</named-content></named-content>)</td></tr><tr><td rowspan="1" colspan="1">1F</td><td rowspan="1" colspan="1">
                    <named-content xmlns:xlink="http://www.w3.org/1999/xlink" content-type="dwc:institutional_code" xlink:type="simple">MNRJ</named-content> 6929</td></tr><tr><td rowspan="1" colspan="1">1F</td><td rowspan="1" colspan="1">
                    <named-content xmlns:xlink="http://www.w3.org/1999/xlink" content-type="dwc:institutional_code" xlink:type="simple">MNRJ</named-content> 6930</td></tr><tr><td rowspan="1" colspan="1">1M</td><td rowspan="1" colspan="1">
                    <named-content xmlns:xlink="http://www.w3.org/1999/xlink" content-type="dwc:institutional_code" xlink:type="simple">MNRJ</named-content> 7303</td></tr><tr><td rowspan="1" colspan="1">1F</td><td rowspan="1" colspan="1">
                    <named-content xmlns:xlink="http://www.w3.org/1999/xlink" content-type="dwc:institutional_code" xlink:type="simple">MNRJ</named-content> 6931</td><td rowspan="10" colspan="1">
                    <abbrev xmlns:xlink="http://www.w3.org/1999/xlink" xlink:title="National Forest" id="ABBRID0E6ICI" xlink:type="simple">FLONA</abbrev> de Açu, Açu, Rio Grande do Norte, Brazil</td><td rowspan="10" colspan="1">(<named-content xmlns:xlink="http://www.w3.org/1999/xlink" content-type="dwc:verbatimCoordinates" xlink:type="simple"><named-content content-type="geo-json" specific-use="{&#34;type&#34;:&#34;Point&#34;,&#34;coordinates&#34;:[-36.933333,-5.566667]}" id="NCID0EKJCI" xlink:type="simple">5°34'S, 36°56'W</named-content></named-content>)</td></tr><tr><td rowspan="1" colspan="1">1F</td><td rowspan="1" colspan="1">
                    <named-content xmlns:xlink="http://www.w3.org/1999/xlink" content-type="dwc:institutional_code" xlink:type="simple">MNRJ</named-content> 6932</td></tr><tr><td rowspan="1" colspan="1">1F</td><td rowspan="1" colspan="1">
                    <named-content xmlns:xlink="http://www.w3.org/1999/xlink" content-type="dwc:institutional_code" xlink:type="simple">MNRJ</named-content> 6933</td></tr><tr><td rowspan="1" colspan="1">1F</td><td rowspan="1" colspan="1">
                    <named-content xmlns:xlink="http://www.w3.org/1999/xlink" content-type="dwc:institutional_code" xlink:type="simple">MNRJ</named-content> 6934</td></tr><tr><td rowspan="1" colspan="1">1M</td><td rowspan="1" colspan="1">
                    <named-content xmlns:xlink="http://www.w3.org/1999/xlink" content-type="dwc:institutional_code" xlink:type="simple">MNRJ</named-content> 6935</td></tr><tr><td rowspan="1" colspan="1">1M</td><td rowspan="1" colspan="1">
                    <named-content xmlns:xlink="http://www.w3.org/1999/xlink" content-type="dwc:institutional_code" xlink:type="simple">MNRJ</named-content> 6936</td></tr><tr><td rowspan="1" colspan="1">1M</td><td rowspan="1" colspan="1">
                    <named-content xmlns:xlink="http://www.w3.org/1999/xlink" content-type="dwc:institutional_code" xlink:type="simple">MNRJ</named-content> 6937</td></tr><tr><td rowspan="1" colspan="1">1M</td><td rowspan="1" colspan="1">
                    <named-content xmlns:xlink="http://www.w3.org/1999/xlink" content-type="dwc:institutional_code" xlink:type="simple">MNRJ</named-content> 6938</td></tr><tr><td rowspan="1" colspan="1">1M</td><td rowspan="1" colspan="1">
                    <named-content xmlns:xlink="http://www.w3.org/1999/xlink" content-type="dwc:institutional_code" xlink:type="simple">MNRJ</named-content> 6939</td></tr><tr><td rowspan="1" colspan="1">1F</td><td rowspan="1" colspan="1">
                    <named-content xmlns:xlink="http://www.w3.org/1999/xlink" content-type="dwc:institutional_code" xlink:type="simple">MNRJ</named-content> 7305</td></tr><tr><td rowspan="1" colspan="1">1F</td><td rowspan="1" colspan="1">
                    <named-content xmlns:xlink="http://www.w3.org/1999/xlink" content-type="dwc:institutional_code" xlink:type="simple">MNRJ</named-content> 6940</td><td rowspan="10" colspan="1">Martins, Rio Grande do Norte, Brazil</td><td rowspan="10" colspan="1">(<named-content xmlns:xlink="http://www.w3.org/1999/xlink" content-type="dwc:verbatimCoordinates" xlink:type="simple"><named-content content-type="geo-json" specific-use="{&#34;type&#34;:&#34;Point&#34;,&#34;coordinates&#34;:[-37.900000,-6.066667]}" id="NCID0E2NCI" xlink:type="simple">6°04'S, 37°54'W</named-content></named-content>)</td></tr><tr><td rowspan="1" colspan="1">1F</td><td rowspan="1" colspan="1">
                    <named-content xmlns:xlink="http://www.w3.org/1999/xlink" content-type="dwc:institutional_code" xlink:type="simple">MNRJ</named-content> 6941</td></tr><tr><td rowspan="1" colspan="1">1F</td><td rowspan="1" colspan="1">
                    <named-content xmlns:xlink="http://www.w3.org/1999/xlink" content-type="dwc:institutional_code" xlink:type="simple">MNRJ</named-content> 6942</td></tr><tr><td rowspan="1" colspan="1">1F</td><td rowspan="1" colspan="1">
                    <named-content xmlns:xlink="http://www.w3.org/1999/xlink" content-type="dwc:institutional_code" xlink:type="simple">MNRJ</named-content> 6943</td></tr><tr><td rowspan="1" colspan="1">1F</td><td rowspan="1" colspan="1">
                    <named-content xmlns:xlink="http://www.w3.org/1999/xlink" content-type="dwc:institutional_code" xlink:type="simple">MNRJ</named-content> 6944</td></tr><tr><td rowspan="1" colspan="1">1M</td><td rowspan="1" colspan="1">
                    <named-content xmlns:xlink="http://www.w3.org/1999/xlink" content-type="dwc:institutional_code" xlink:type="simple">MNRJ</named-content> 6945</td></tr><tr><td rowspan="1" colspan="1">1M</td><td rowspan="1" colspan="1">
                    <named-content xmlns:xlink="http://www.w3.org/1999/xlink" content-type="dwc:institutional_code" xlink:type="simple">MNRJ</named-content> 6946</td></tr><tr><td rowspan="1" colspan="1">1M</td><td rowspan="1" colspan="1">
                    <named-content xmlns:xlink="http://www.w3.org/1999/xlink" content-type="dwc:institutional_code" xlink:type="simple">MNRJ</named-content> 6947</td></tr><tr><td rowspan="1" colspan="1">1M</td><td rowspan="1" colspan="1">
                    <named-content xmlns:xlink="http://www.w3.org/1999/xlink" content-type="dwc:institutional_code" xlink:type="simple">MNRJ</named-content> 7306</td></tr><tr><td rowspan="1" colspan="1">1F</td><td rowspan="1" colspan="1">
                    <named-content xmlns:xlink="http://www.w3.org/1999/xlink" content-type="dwc:institutional_code" xlink:type="simple">MNRJ</named-content> 7304</td></tr><tr><td rowspan="1" colspan="1">1M</td><td rowspan="1" colspan="1">
                    <named-content xmlns:xlink="http://www.w3.org/1999/xlink" content-type="dwc:institutional_code" xlink:type="simple">MNRJ</named-content> 6948</td><td rowspan="2" colspan="1">Macaíba, Rio Grande do Norte, Brazil</td><td rowspan="2" colspan="1">(<named-content xmlns:xlink="http://www.w3.org/1999/xlink" content-type="dwc:verbatimCoordinates" xlink:type="simple"><named-content content-type="geo-json" specific-use="{&#34;type&#34;:&#34;Point&#34;,&#34;coordinates&#34;:[-35.350000,-5.883333]}" id="NCID0EMSCI" xlink:type="simple">5°53'S, 35°21'W</named-content></named-content>)</td></tr><tr><td rowspan="1" colspan="1">1F</td><td rowspan="1" colspan="1">
                    <named-content xmlns:xlink="http://www.w3.org/1999/xlink" content-type="dwc:institutional_code" xlink:type="simple">MNRJ</named-content> 6949</td></tr><tr><td rowspan="1" colspan="1">1M, 1MJ</td><td rowspan="1" colspan="1">
                    <named-content xmlns:xlink="http://www.w3.org/1999/xlink" content-type="dwc:institutional_code" xlink:type="simple">MNRJ</named-content> 6950</td><td rowspan="2" colspan="1">Santa Quitéria, Ceará, Brazil</td><td rowspan="2" colspan="1">(<named-content xmlns:xlink="http://www.w3.org/1999/xlink" content-type="dwc:verbatimCoordinates" xlink:type="simple"><named-content content-type="geo-json" specific-use="{&#34;type&#34;:&#34;Point&#34;,&#34;coordinates&#34;:[-40.150000,-4.316667]}" id="NCID0EVTCI" xlink:type="simple">4°19'S, 40°09'W</named-content></named-content>)</td></tr><tr><td rowspan="1" colspan="1">1M, 1F, 9J</td><td rowspan="1" colspan="1">
                    <named-content xmlns:xlink="http://www.w3.org/1999/xlink" content-type="dwc:institutional_code" xlink:type="simple">MNRJ</named-content> 6952</td></tr><tr><td rowspan="15" colspan="1">
              <italic><tp:taxon-name><tp:taxon-name-part taxon-name-part-type="genus" reg="Loxosceles">L.</tp:taxon-name-part> <tp:taxon-name-part taxon-name-part-type="species" reg="willianilsoni">willianilsoni</tp:taxon-name-part></tp:taxon-name></italic> sp. n.</td><td rowspan="1" colspan="1">1M</td><td rowspan="1" colspan="1">
                    <named-content xmlns:xlink="http://www.w3.org/1999/xlink" content-type="dwc:institutional_code" xlink:type="simple">MNRJ</named-content> 6953</td><td rowspan="15" colspan="1">Casa de Pedra cave, Martins, Rio Grande do Norte, Brazil</td><td rowspan="15" colspan="1">(<named-content xmlns:xlink="http://www.w3.org/1999/xlink" content-type="dwc:verbatimCoordinates" xlink:type="simple"><named-content content-type="geo-json" specific-use="{&#34;type&#34;:&#34;Point&#34;,&#34;coordinates&#34;:[-37.9166667,-6.083333]}" id="NCID0ENVCI" xlink:type="simple">06°05'S, 37°55'W</named-content></named-content>)</td></tr><tr><td rowspan="1" colspan="1">1F</td><td rowspan="1" colspan="1">
                    <named-content xmlns:xlink="http://www.w3.org/1999/xlink" content-type="dwc:institutional_code" xlink:type="simple">MNRJ</named-content> 6954</td></tr><tr><td rowspan="1" colspan="1">1F</td><td rowspan="1" colspan="1">
                    <named-content xmlns:xlink="http://www.w3.org/1999/xlink" content-type="dwc:institutional_code" xlink:type="simple">MNRJ</named-content> 6955</td></tr><tr><td rowspan="1" colspan="1">1F</td><td rowspan="1" colspan="1">
                    <named-content xmlns:xlink="http://www.w3.org/1999/xlink" content-type="dwc:institutional_code" xlink:type="simple">MNRJ</named-content> 6956</td></tr><tr><td rowspan="1" colspan="1">1F</td><td rowspan="1" colspan="1">
                    <named-content xmlns:xlink="http://www.w3.org/1999/xlink" content-type="dwc:institutional_code" xlink:type="simple">MNRJ</named-content> 6957</td></tr><tr><td rowspan="1" colspan="1">1F</td><td rowspan="1" colspan="1">
                    <named-content xmlns:xlink="http://www.w3.org/1999/xlink" content-type="dwc:institutional_code" xlink:type="simple">MNRJ</named-content> 6958</td></tr><tr><td rowspan="1" colspan="1">1F</td><td rowspan="1" colspan="1">
                    <named-content xmlns:xlink="http://www.w3.org/1999/xlink" content-type="dwc:institutional_code" xlink:type="simple">MNRJ</named-content> 6959</td></tr><tr><td rowspan="1" colspan="1">1M</td><td rowspan="1" colspan="1">
                    <named-content xmlns:xlink="http://www.w3.org/1999/xlink" content-type="dwc:institutional_code" xlink:type="simple">MNRJ</named-content> 6960</td></tr><tr><td rowspan="1" colspan="1">1M</td><td rowspan="1" colspan="1">
                    <named-content xmlns:xlink="http://www.w3.org/1999/xlink" content-type="dwc:institutional_code" xlink:type="simple">MNRJ</named-content> 6961</td></tr><tr><td rowspan="1" colspan="1">1M</td><td rowspan="1" colspan="1">
                    <named-content xmlns:xlink="http://www.w3.org/1999/xlink" content-type="dwc:institutional_code" xlink:type="simple">MNRJ</named-content> 6962</td></tr><tr><td rowspan="1" colspan="1">1M</td><td rowspan="1" colspan="1">
                    <named-content xmlns:xlink="http://www.w3.org/1999/xlink" content-type="dwc:institutional_code" xlink:type="simple">MNRJ</named-content> 6963</td></tr><tr><td rowspan="1" colspan="1">1M</td><td rowspan="1" colspan="1">
                    <named-content xmlns:xlink="http://www.w3.org/1999/xlink" content-type="dwc:institutional_code" xlink:type="simple">MNRJ</named-content> 6964</td></tr><tr><td rowspan="1" colspan="1">1M</td><td rowspan="1" colspan="1">
                    <named-content xmlns:xlink="http://www.w3.org/1999/xlink" content-type="dwc:institutional_code" xlink:type="simple">MNRJ</named-content> 6965</td></tr><tr><td rowspan="1" colspan="1">1M</td><td rowspan="1" colspan="1">
                    <named-content xmlns:xlink="http://www.w3.org/1999/xlink" content-type="dwc:institutional_code" xlink:type="simple">MNRJ</named-content> 6966</td></tr><tr><td rowspan="1" colspan="1">1F</td><td rowspan="1" colspan="1">
                    <named-content xmlns:xlink="http://www.w3.org/1999/xlink" content-type="dwc:institutional_code" xlink:type="simple">MNRJ</named-content> 6951</td></tr><tr><td rowspan="2" colspan="1">
              <italic><tp:taxon-name><tp:taxon-name-part taxon-name-part-type="genus" reg="Loxosceles">L.</tp:taxon-name-part> <tp:taxon-name-part taxon-name-part-type="species" reg="muriciensis">muriciensis</tp:taxon-name-part></tp:taxon-name></italic> sp. n.</td><td rowspan="1" colspan="1">1M</td><td rowspan="1" colspan="1">
                    <named-content xmlns:xlink="http://www.w3.org/1999/xlink" content-type="dwc:institutional_code" xlink:type="simple">MNRJ</named-content> 6967</td><td rowspan="2" colspan="1">Murici, <tp:taxon-name><tp:taxon-name-part taxon-name-part-type="genus" reg="Alagoas">Alagoas</tp:taxon-name-part></tp:taxon-name>, Brazil</td><td rowspan="2" colspan="1">(<named-content xmlns:xlink="http://www.w3.org/1999/xlink" content-type="dwc:verbatimCoordinates" xlink:type="simple"><named-content content-type="geo-json" specific-use="{&#34;type&#34;:&#34;Point&#34;,&#34;coordinates&#34;:[-35.800000,-9.250000]}" id="NCID0EV3CI" xlink:type="simple">9°15'S, 35°48'W</named-content></named-content>)</td></tr><tr><td rowspan="1" colspan="1">1F, 1M</td><td rowspan="1" colspan="1">
                    <named-content xmlns:xlink="http://www.w3.org/1999/xlink" content-type="dwc:institutional_code" xlink:type="simple">MNRJ</named-content> 6968</td></tr></tbody></table></table-wrap><!--PageBreak--><!--PageBreak--></tp:treatment-sec><ref-list><ref id="B1"><mixed-citation xmlns:xlink="http://www.w3.org/1999/xlink" xlink:type="simple">
          <person-group><name name-style="western"><surname>Azevedo</surname><given-names>R</given-names></name><name name-style="western"><surname>Texeira</surname><given-names>PMS</given-names></name><name name-style="western"><surname>Siqueira</surname><given-names>RCL</given-names></name><name name-style="western"><surname>Brescovit</surname><given-names>AD</given-names></name></person-group> (<year>2014</year>) <article-title>New record and distribution of <italic><tp:taxon-name><tp:taxon-name-part taxon-name-part-type="genus">Loxosceles</tp:taxon-name-part> <tp:taxon-name-part taxon-name-part-type="species">amazonica</tp:taxon-name-part></tp:taxon-name></italic> Gertsch, 1967 (<tp:taxon-name><tp:taxon-name-part taxon-name-part-type="order">Araneae</tp:taxon-name-part></tp:taxon-name>: <tp:taxon-name><tp:taxon-name-part taxon-name-part-type="family">Sicariidae</tp:taxon-name-part></tp:taxon-name>) in the state of Ceará, Brazil.</article-title> <source>Check List</source> <volume>10</volume>(<issue>1</issue>): <fpage>207</fpage>–<lpage>208</lpage>. <ext-link xlink:type="simple" ext-link-type="doi" xlink:href="10.15560/10.1.207">https://doi.org/10.15560/10.1.207</ext-link></mixed-citation></ref><ref id="B8"><mixed-citation xmlns:xlink="http://www.w3.org/1999/xlink" xlink:type="simple">
          <person-group><name name-style="western"><surname>Gertsch</surname><given-names>WJ</given-names></name></person-group> (<year>1967</year>) <article-title>The spider genus <italic><tp:taxon-name><tp:taxon-name-part taxon-name-part-type="genus">Loxosceles</tp:taxon-name-part></tp:taxon-name></italic> in South America (<tp:taxon-name><tp:taxon-name-part taxon-name-part-type="order">Araneae</tp:taxon-name-part></tp:taxon-name>, <tp:taxon-name><tp:taxon-name-part taxon-name-part-type="family">Scytodidae</tp:taxon-name-part></tp:taxon-name>).</article-title> <source>Bulletin of the American Museum of Natural History</source> <volume>136</volume>: <fpage>117</fpage>–<lpage>174</lpage>. <ext-link xlink:type="simple" ext-link-type="uri" xlink:href="http://digitallibrary.amnh.org/handle/2246/1989">http://digitallibrary.amnh.org/handle/2246/1989</ext-link></mixed-citation></ref><ref id="B20"><mixed-citation xmlns:xlink="http://www.w3.org/1999/xlink" xlink:type="simple">
          <person-group><name name-style="western"><surname>Silveira</surname><given-names>AL</given-names></name></person-group> (<year>2015</year>) <article-title>Novos registros geográficos da aranha-marrom <italic><tp:taxon-name><tp:taxon-name-part taxon-name-part-type="genus">Loxosceles</tp:taxon-name-part> <tp:taxon-name-part taxon-name-part-type="species">amazonica</tp:taxon-name-part></tp:taxon-name></italic> Gertsch, 1967 (<tp:taxon-name><tp:taxon-name-part taxon-name-part-type="order">Araneae</tp:taxon-name-part></tp:taxon-name>, <tp:taxon-name><tp:taxon-name-part taxon-name-part-type="family">Sicariidae</tp:taxon-name-part></tp:taxon-name>) no Nordeste do Brasil e sua importância médica.</article-title> <source>Revista Médica de Minas Gerais</source> <volume>25</volume>(<issue>1</issue>): <fpage>37</fpage>–<lpage>45</lpage>. <ext-link xlink:type="simple" ext-link-type="doi" xlink:href="10.5935/2238-3182.20150008">https://doi.org/10.5935/2238-3182.20150008</ext-link></mixed-citation></ref><ref id="B11"><mixed-citation xmlns:xlink="http://www.w3.org/1999/xlink" xlink:type="simple">
          <person-group><name name-style="western"><surname>Lotz</surname><given-names>LN</given-names></name></person-group> (<year>2012</year>) <article-title>Present status of <tp:taxon-name><tp:taxon-name-part taxon-name-part-type="family">Sicariidae</tp:taxon-name-part></tp:taxon-name> (<tp:taxon-name><tp:taxon-name-part taxon-name-part-type="class">Arachnida</tp:taxon-name-part></tp:taxon-name>: <tp:taxon-name><tp:taxon-name-part taxon-name-part-type="order">Araneae</tp:taxon-name-part></tp:taxon-name>) in the Afrotropical region.</article-title> <source>Zootaxa</source> <volume>3522</volume>: <fpage>1</fpage>–<lpage>41</lpage>. <ext-link xlink:type="simple" ext-link-type="uri" xlink:href="http://www.mapress.com/zootaxa/2012/f/z03522p041f.pdf">http://www.mapress.com/zootaxa/2012/f/z03522p041f.pdf</ext-link></mixed-citation></ref><ref id="B17"><mixed-citation xmlns:xlink="http://www.w3.org/1999/xlink" xlink:type="simple">
          <person-group><name name-style="western"><surname>Planas</surname><given-names>E</given-names></name><name name-style="western"><surname>Ribera</surname><given-names>C</given-names></name></person-group> (<year>2015</year>) <article-title>Description of six new species of <italic><tp:taxon-name><tp:taxon-name-part taxon-name-part-type="genus">Loxosceles</tp:taxon-name-part></tp:taxon-name></italic> (<tp:taxon-name><tp:taxon-name-part taxon-name-part-type="order">Araneae</tp:taxon-name-part></tp:taxon-name>: <tp:taxon-name><tp:taxon-name-part taxon-name-part-type="family">Sicariidae</tp:taxon-name-part></tp:taxon-name>) endemic to the Canary Islands and the utility of DNA barcoding for their fast and accurate identification.</article-title> <source>Zoological Journal of the Linnean Society</source> <volume>174</volume>: <fpage>47</fpage>–<lpage>73</lpage>. <ext-link xlink:type="simple" ext-link-type="doi" xlink:href="10.1111/zoj.12226">https://doi.org/10.1111/zoj.12226</ext-link></mixed-citation></ref><ref id="B15"><mixed-citation xmlns:xlink="http://www.w3.org/1999/xlink" xlink:type="simple">
          <person-group><name name-style="western"><surname>Nemésio</surname><given-names>A</given-names></name><name name-style="western"><surname>Santos</surname><given-names>Junior JE</given-names></name></person-group> (<year>2014</year>) Is the “Centro de Endemismo Pernambuco” a biodiversity hotspot for orchid bees? Brazilian Journal of Biology 74(3): 78−92. doi: <ext-link xlink:type="simple" ext-link-type="doi" xlink:href="10.1590/1519-6984.26412">http://dx.doi.org/10.1590/1519-6984.26412</ext-link></mixed-citation></ref></ref-list></tp:taxon-treatment>
